# Supplementary material for: Can acyclic conformational control be achieved via a sulfur–fluorine gauche effect?
Source: Chem Sci. 2015 Apr 17;6(6):3565–71. doi: 10.1039/c5sc00871a (PMC5659174; doi:10.1039/c5sc00871a)
Supplement: Supplementary file 2 [file SC-006-C5SC00871A-s002.cif]

# Electronic Supplementary Material (ESI) for Chemical Science.
# This journal is © The Royal Society of Chemistry 2015

####################################################################### 
# 
# This file contains crystal structure data downloaded from the 
# Cambridge Structural Database (CSD) hosted by the Cambridge 
# Crystallographic Data Centre (CCDC).
# 
# Full information about CCDC data access policies and citation 
# guidelines are available at http://www.ccdc.cam.ac.uk/access/V1 
# 
# Audit and citation data items may have been added by the CCDC. 
# Please retain this information to preserve the provenance of 
# this file and to allow appropriate attribution of the data. 
# 
#######################################################################

data_gil7589
_database_code_depnum_ccdc_archive 'CCDC 1048074'
_audit_update_record             
;
2015-02-06 deposited with the CCDC.
2015-04-17 downloaded from the CCDC.
;

_audit_creation_method           SHELXL-97
_chemical_name_systematic        
; 
 ? 
;
_chemical_name_common            ?
_chemical_melting_point          ?
_chemical_formula_moiety         ?
_chemical_formula_sum            'C17 H17 F S'
_chemical_formula_weight         272.37
_chemical_absolute_configuration ad

loop_
_atom_type_symbol
_atom_type_description
_atom_type_scat_dispersion_real
_atom_type_scat_dispersion_imag
_atom_type_scat_source
C C 0.0181 0.0091 'International Tables Vol C Tables 4.2.6.8 and 6.1.1.4'
H H 0.0000 0.0000 'International Tables Vol C Tables 4.2.6.8 and 6.1.1.4'
F F 0.0727 0.0534 'International Tables Vol C Tables 4.2.6.8 and 6.1.1.4'
S S 0.3331 0.5567 'International Tables Vol C Tables 4.2.6.8 and 6.1.1.4'

_symmetry_cell_setting           orthorhombic
_symmetry_space_group_name_H-M   P212121

loop_
_symmetry_equiv_pos_as_xyz
'x, y, z'
'-x+1/2, -y, z+1/2'
'-x, y+1/2, -z+1/2'
'x+1/2, -y+1/2, -z'

_cell_length_a                   7.9685(7)
_cell_length_b                   11.0136(9)
_cell_length_c                   16.1416(14)
_cell_angle_alpha                90.00
_cell_angle_beta                 90.00
_cell_angle_gamma                90.00
_cell_volume                     1416.6(2)
_cell_formula_units_Z            4
_cell_measurement_temperature    223(2)
_cell_measurement_reflns_used    2088
_cell_measurement_theta_min      0.88
_cell_measurement_theta_max      68.25

_exptl_crystal_description       prism
_exptl_crystal_colour            colourless
_exptl_crystal_size_max          0.35
_exptl_crystal_size_mid          0.33
_exptl_crystal_size_min          0.14
_exptl_crystal_density_meas      ?
_exptl_crystal_density_diffrn    1.277
_exptl_crystal_density_method    'not measured'
_exptl_crystal_F_000             576
_exptl_absorpt_coefficient_mu    1.979
_exptl_absorpt_correction_type   multi-scan
_exptl_absorpt_correction_T_min  0.5443
_exptl_absorpt_correction_T_max  0.7692
_exptl_absorpt_process_details   
'Denzo (Otwinowski, Borek, Majewski & Minor, 2003)'

_exptl_special_details           
; 
 ? 
;

_diffrn_ambient_temperature      223(2)
_diffrn_radiation_wavelength     1.54178
_diffrn_radiation_type           CuK\a
_diffrn_radiation_source         'fine-focus sealed tube'
_diffrn_radiation_monochromator  graphite
_diffrn_measurement_device_type  'Nonius KappaCCD APEXII'
_diffrn_measurement_method       '\w and \f scans'
_diffrn_detector_area_resol_mean ?
_diffrn_standards_number         ?
_diffrn_standards_interval_count ?
_diffrn_standards_interval_time  ?
_diffrn_standards_decay_%        ?
_diffrn_reflns_number            7627
_diffrn_reflns_av_R_equivalents  0.029
_diffrn_reflns_av_sigmaI/netI    0.0203
_diffrn_reflns_limit_h_min       -9
_diffrn_reflns_limit_h_max       9
_diffrn_reflns_limit_k_min       -12
_diffrn_reflns_limit_k_max       13
_diffrn_reflns_limit_l_min       -18
_diffrn_reflns_limit_l_max       18
_diffrn_reflns_theta_min         5.48
_diffrn_reflns_theta_max         67.00
_reflns_number_total             2377
_reflns_number_gt                2361
_reflns_threshold_expression     >2sigma(I)

_computing_data_collection       'Collect (Nonius B.V., 1998)'
_computing_cell_refinement       'Collect (Nonius B.V., 1998)'
_computing_data_reduction        'Denzo-SMN (Otwinowski & Minor, 1997)'
_computing_structure_solution    'SHELXS-97 (Sheldrick, 1990)'
_computing_structure_refinement  'SHELXL-97 (Sheldrick, 1997)'
_computing_molecular_graphics    'XP (BrukerAXS, 2000)'
_computing_publication_material  'SHELXL-97 (Sheldrick, 1997)'

_refine_special_details          
; 
 Refinement of F^2^ against ALL reflections.  The weighted R-factor wR and 
 goodness of fit S are based on F^2^, conventional R-factors R are based 
 on F, with F set to zero for negative F^2^. The threshold expression of 
 F^2^ > 2sigma(F^2^) is used only for calculating R-factors(gt) etc. and is 
 not relevant to the choice of reflections for refinement.  R-factors based 
 on F^2^ are statistically about twice as large as those based on F, and R- 
 factors based on ALL data will be even larger. 
;

_refine_ls_structure_factor_coef Fsqd
_refine_ls_matrix_type           full
_refine_ls_weighting_scheme      calc
_refine_ls_weighting_details     
'calc w=1/[\s^2^(Fo^2^)+(0.0286P)^2^+0.3585P] where P=(Fo^2^+2Fc^2^)/3'
_atom_sites_solution_primary     direct
_atom_sites_solution_secondary   difmap
_atom_sites_solution_hydrogens   geom
_refine_ls_hydrogen_treatment    constr
_refine_ls_extinction_method     none
_refine_ls_extinction_coef       ?
_refine_ls_abs_structure_details 'Flack H D (1983), Acta Cryst. A39, 876-881'
_refine_ls_abs_structure_Flack   0.000(17)
_refine_ls_number_reflns         2377
_refine_ls_number_parameters     172
_refine_ls_number_restraints     0
_refine_ls_R_factor_all          0.0286
_refine_ls_R_factor_gt           0.0284
_refine_ls_wR_factor_ref         0.0711
_refine_ls_wR_factor_gt          0.0709
_refine_ls_goodness_of_fit_ref   1.077
_refine_ls_restrained_S_all      1.077
_refine_ls_shift/su_max          0.000
_refine_ls_shift/su_mean         0.000

loop_
_atom_site_label
_atom_site_type_symbol
_atom_site_fract_x
_atom_site_fract_y
_atom_site_fract_z
_atom_site_U_iso_or_equiv
_atom_site_adp_type
_atom_site_occupancy
_atom_site_symmetry_multiplicity
_atom_site_calc_flag
_atom_site_refinement_flags
_atom_site_disorder_assembly
_atom_site_disorder_group
S1 S 0.93781(7) 0.41087(4) 0.31290(3) 0.05339(16) Uani 1 1 d . . .
F1 F 0.64757(13) 0.58400(9) 0.27409(5) 0.0444(2) Uani 1 1 d . . .
C1 C 1.0956(3) 0.46236(17) 0.24024(13) 0.0526(5) Uani 1 1 d . . .
H1A H 1.1906 0.4059 0.2391 0.063 Uiso 1 1 calc R . .
H1B H 1.0484 0.4682 0.1843 0.063 Uiso 1 1 calc R . .
C2 C 1.1516(2) 0.58616(18) 0.27042(12) 0.0507(5) Uani 1 1 d . . .
H2A H 1.2050 0.6316 0.2253 0.061 Uiso 1 1 calc R . .
H2B H 1.2323 0.5777 0.3159 0.061 Uiso 1 1 calc R . .
C3 C 0.9953(2) 0.65161(15) 0.30003(12) 0.0448(4) Uani 1 1 d . . .
H3A H 0.9278 0.6778 0.2525 0.054 Uiso 1 1 calc R . .
H3B H 1.0265 0.7236 0.3323 0.054 Uiso 1 1 calc R . .
C4 C 0.8948(2) 0.56339(14) 0.35391(10) 0.0374(4) Uani 1 1 d . . .
H4 H 0.9390 0.5677 0.4112 0.045 Uiso 1 1 calc R . .
C5 C 0.7059(2) 0.58891(16) 0.35662(9) 0.0338(3) Uani 1 1 d . . .
C11 C 0.6667(2) 0.71714(15) 0.38732(10) 0.0327(3) Uani 1 1 d . . .
C12 C 0.7583(2) 0.77195(16) 0.45032(10) 0.0397(4) Uani 1 1 d . . .
H12 H 0.8454 0.7288 0.4764 0.048 Uiso 1 1 calc R . .
C13 C 0.7226(2) 0.88962(16) 0.47516(11) 0.0454(4) Uani 1 1 d . . .
H13 H 0.7854 0.9256 0.5179 0.055 Uiso 1 1 calc R . .
C14 C 0.5955(3) 0.95408(16) 0.43744(12) 0.0500(5) Uani 1 1 d . . .
H14 H 0.5727 1.0344 0.4536 0.060 Uiso 1 1 calc R . .
C15 C 0.5023(2) 0.90017(17) 0.37608(11) 0.0476(4) Uani 1 1 d . . .
H15 H 0.4147 0.9437 0.3508 0.057 Uiso 1 1 calc R . .
C16 C 0.5361(2) 0.78223(16) 0.35098(10) 0.0386(4) Uani 1 1 d . . .
H16 H 0.4706 0.7461 0.3093 0.046 Uiso 1 1 calc R . .
C21 C 0.6132(2) 0.49102(14) 0.40515(10) 0.0349(4) Uani 1 1 d . . .
C22 C 0.6398(2) 0.47796(16) 0.48979(11) 0.0435(4) Uani 1 1 d . . .
H22 H 0.7120 0.5316 0.5177 0.052 Uiso 1 1 calc R . .
C23 C 0.5595(3) 0.38571(18) 0.53311(12) 0.0526(5) Uani 1 1 d . . .
H23 H 0.5792 0.3767 0.5902 0.063 Uiso 1 1 calc R . .
C24 C 0.4517(3) 0.30760(18) 0.49351(15) 0.0598(5) Uani 1 1 d . . .
H24 H 0.3971 0.2458 0.5233 0.072 Uiso 1 1 calc R . .
C25 C 0.4247(3) 0.32056(19) 0.41053(14) 0.0629(6) Uani 1 1 d . . .
H25 H 0.3506 0.2676 0.3832 0.076 Uiso 1 1 calc R . .
C26 C 0.5056(2) 0.41116(17) 0.36617(12) 0.0487(4) Uani 1 1 d . . .
H26 H 0.4869 0.4183 0.3089 0.058 Uiso 1 1 calc R . .

loop_
_atom_site_aniso_label
_atom_site_aniso_U_11
_atom_site_aniso_U_22
_atom_site_aniso_U_33
_atom_site_aniso_U_23
_atom_site_aniso_U_13
_atom_site_aniso_U_12
S1 0.0634(3) 0.0300(2) 0.0667(3) -0.0008(2) 0.0268(2) 0.0033(2)
F1 0.0604(6) 0.0425(5) 0.0304(5) -0.0023(4) -0.0068(4) -0.0042(5)
C1 0.0551(12) 0.0422(10) 0.0606(11) -0.0037(8) 0.0192(10) 0.0032(9)
C2 0.0462(10) 0.0455(10) 0.0605(12) -0.0002(10) 0.0163(9) -0.0008(9)
C3 0.0478(10) 0.0332(9) 0.0533(10) 0.0010(8) 0.0116(8) 0.0000(8)
C4 0.0412(9) 0.0306(8) 0.0405(8) 0.0005(7) 0.0057(7) 0.0025(7)
C5 0.0416(8) 0.0342(8) 0.0258(7) -0.0017(7) -0.0019(6) -0.0011(8)
C11 0.0352(8) 0.0308(8) 0.0320(8) 0.0012(7) 0.0040(7) -0.0007(7)
C12 0.0406(9) 0.0398(9) 0.0386(8) -0.0050(7) -0.0003(7) 0.0021(8)
C13 0.0504(10) 0.0414(10) 0.0446(9) -0.0099(8) 0.0089(8) -0.0044(8)
C14 0.0611(12) 0.0323(8) 0.0567(11) -0.0003(8) 0.0235(10) 0.0041(9)
C15 0.0501(10) 0.0447(10) 0.0479(10) 0.0116(9) 0.0115(8) 0.0131(9)
C16 0.0377(9) 0.0405(9) 0.0376(8) 0.0064(7) 0.0008(7) 0.0016(8)
C21 0.0355(8) 0.0317(8) 0.0376(9) 0.0005(6) 0.0031(7) 0.0028(7)
C22 0.0445(9) 0.0454(10) 0.0407(9) 0.0054(8) -0.0007(8) 0.0000(8)
C23 0.0572(11) 0.0547(11) 0.0460(10) 0.0165(9) 0.0097(9) 0.0123(10)
C24 0.0608(12) 0.0416(10) 0.0770(14) 0.0137(10) 0.0171(12) -0.0021(10)
C25 0.0706(14) 0.0478(11) 0.0704(14) 0.0009(10) 0.0050(12) -0.0200(11)
C26 0.0546(10) 0.0431(10) 0.0485(10) -0.0041(9) 0.0017(8) -0.0088(9)

_geom_special_details            
; 
 All esds (except the esd in the dihedral angle between two l.s. planes) 
 are estimated using the full covariance matrix.  The cell esds are taken 
 into account individually in the estimation of esds in distances, angles 
 and torsion angles; correlations between esds in cell parameters are only 
 used when they are defined by crystal symmetry.  An approximate (isotropic) 
 treatment of cell esds is used for estimating esds involving l.s. planes. 
;

loop_
_geom_bond_atom_site_label_1
_geom_bond_atom_site_label_2
_geom_bond_distance
_geom_bond_site_symmetry_2
_geom_bond_publ_flag
S1 C1 1.8107(19) . ?
S1 C4 1.8379(16) . ?
F1 C5 1.4120(17) . ?
C1 C2 1.515(3) . ?
C1 H1A 0.9800 . ?
C1 H1B 0.9800 . ?
C2 C3 1.516(2) . ?
C2 H2A 0.9800 . ?
C2 H2B 0.9800 . ?
C3 C4 1.530(2) . ?
C3 H3A 0.9800 . ?
C3 H3B 0.9800 . ?
C4 C5 1.532(2) . ?
C4 H4 0.9900 . ?
C5 C21 1.523(2) . ?
C5 C11 1.529(2) . ?
C11 C12 1.390(2) . ?
C11 C16 1.393(2) . ?
C12 C13 1.386(2) . ?
C12 H12 0.9400 . ?
C13 C14 1.379(3) . ?
C13 H13 0.9400 . ?
C14 C15 1.373(3) . ?
C14 H14 0.9400 . ?
C15 C16 1.387(3) . ?
C15 H15 0.9400 . ?
C16 H16 0.9400 . ?
C21 C26 1.380(2) . ?
C21 C22 1.390(2) . ?
C22 C23 1.389(3) . ?
C22 H22 0.9400 . ?
C23 C24 1.373(3) . ?
C23 H23 0.9400 . ?
C24 C25 1.364(3) . ?
C24 H24 0.9400 . ?
C25 C26 1.387(3) . ?
C25 H25 0.9400 . ?
C26 H26 0.9400 . ?

loop_
_geom_angle_atom_site_label_1
_geom_angle_atom_site_label_2
_geom_angle_atom_site_label_3
_geom_angle
_geom_angle_site_symmetry_1
_geom_angle_site_symmetry_3
_geom_angle_publ_flag
C1 S1 C4 94.39(8) . . ?
C2 C1 S1 106.14(12) . . ?
C2 C1 H1A 110.5 . . ?
S1 C1 H1A 110.5 . . ?
C2 C1 H1B 110.5 . . ?
S1 C1 H1B 110.5 . . ?
H1A C1 H1B 108.7 . . ?
C1 C2 C3 106.72(15) . . ?
C1 C2 H2A 110.4 . . ?
C3 C2 H2A 110.4 . . ?
C1 C2 H2B 110.4 . . ?
C3 C2 H2B 110.4 . . ?
H2A C2 H2B 108.6 . . ?
C2 C3 C4 107.90(14) . . ?
C2 C3 H3A 110.1 . . ?
C4 C3 H3A 110.1 . . ?
C2 C3 H3B 110.1 . . ?
C4 C3 H3B 110.1 . . ?
H3A C3 H3B 108.4 . . ?
C3 C4 C5 114.47(14) . . ?
C3 C4 S1 106.13(11) . . ?
C5 C4 S1 111.17(12) . . ?
C3 C4 H4 108.3 . . ?
C5 C4 H4 108.3 . . ?
S1 C4 H4 108.3 . . ?
F1 C5 C21 107.38(12) . . ?
F1 C5 C11 105.90(13) . . ?
C21 C5 C11 112.84(12) . . ?
F1 C5 C4 106.82(12) . . ?
C21 C5 C4 111.16(13) . . ?
C11 C5 C4 112.29(13) . . ?
C12 C11 C16 118.49(15) . . ?
C12 C11 C5 122.08(15) . . ?
C16 C11 C5 119.43(15) . . ?
C13 C12 C11 120.65(17) . . ?
C13 C12 H12 119.7 . . ?
C11 C12 H12 119.7 . . ?
C14 C13 C12 120.31(18) . . ?
C14 C13 H13 119.8 . . ?
C12 C13 H13 119.8 . . ?
C15 C14 C13 119.54(17) . . ?
C15 C14 H14 120.2 . . ?
C13 C14 H14 120.2 . . ?
C14 C15 C16 120.73(17) . . ?
C14 C15 H15 119.6 . . ?
C16 C15 H15 119.6 . . ?
C15 C16 C11 120.26(17) . . ?
C15 C16 H16 119.9 . . ?
C11 C16 H16 119.9 . . ?
C26 C21 C22 118.46(16) . . ?
C26 C21 C5 121.18(15) . . ?
C22 C21 C5 120.33(15) . . ?
C23 C22 C21 120.03(18) . . ?
C23 C22 H22 120.0 . . ?
C21 C22 H22 120.0 . . ?
C24 C23 C22 120.78(18) . . ?
C24 C23 H23 119.6 . . ?
C22 C23 H23 119.6 . . ?
C25 C24 C23 119.35(19) . . ?
C25 C24 H24 120.3 . . ?
C23 C24 H24 120.3 . . ?
C24 C25 C26 120.6(2) . . ?
C24 C25 H25 119.7 . . ?
C26 C25 H25 119.7 . . ?
C21 C26 C25 120.79(18) . . ?
C21 C26 H26 119.6 . . ?
C25 C26 H26 119.6 . . ?

loop_
_geom_torsion_atom_site_label_1
_geom_torsion_atom_site_label_2
_geom_torsion_atom_site_label_3
_geom_torsion_atom_site_label_4
_geom_torsion
_geom_torsion_site_symmetry_1
_geom_torsion_site_symmetry_2
_geom_torsion_site_symmetry_3
_geom_torsion_site_symmetry_4
_geom_torsion_publ_flag
C4 S1 C1 C2 19.13(15) . . . . ?
S1 C1 C2 C3 -39.91(19) . . . . ?
C1 C2 C3 C4 46.2(2) . . . . ?
C2 C3 C4 C5 -153.62(15) . . . . ?
C2 C3 C4 S1 -30.61(18) . . . . ?
C1 S1 C4 C3 6.42(14) . . . . ?
C1 S1 C4 C5 131.48(13) . . . . ?
C3 C4 C5 F1 58.17(18) . . . . ?
S1 C4 C5 F1 -62.07(15) . . . . ?
C3 C4 C5 C21 175.01(14) . . . . ?
S1 C4 C5 C21 54.77(15) . . . . ?
C3 C4 C5 C11 -57.50(18) . . . . ?
S1 C4 C5 C11 -177.75(10) . . . . ?
F1 C5 C11 C12 -154.32(14) . . . . ?
C21 C5 C11 C12 88.49(19) . . . . ?
C4 C5 C11 C12 -38.1(2) . . . . ?
F1 C5 C11 C16 25.19(19) . . . . ?
C21 C5 C11 C16 -92.00(17) . . . . ?
C4 C5 C11 C16 141.42(15) . . . . ?
C16 C11 C12 C13 -1.3(2) . . . . ?
C5 C11 C12 C13 178.19(15) . . . . ?
C11 C12 C13 C14 -0.1(3) . . . . ?
C12 C13 C14 C15 1.2(3) . . . . ?
C13 C14 C15 C16 -0.8(3) . . . . ?
C14 C15 C16 C11 -0.7(3) . . . . ?
C12 C11 C16 C15 1.7(2) . . . . ?
C5 C11 C16 C15 -177.83(15) . . . . ?
F1 C5 C21 C26 4.9(2) . . . . ?
C11 C5 C21 C26 121.20(17) . . . . ?
C4 C5 C21 C26 -111.62(18) . . . . ?
F1 C5 C21 C22 -177.12(15) . . . . ?
C11 C5 C21 C22 -60.8(2) . . . . ?
C4 C5 C21 C22 66.38(19) . . . . ?
C26 C21 C22 C23 0.4(3) . . . . ?
C5 C21 C22 C23 -177.68(16) . . . . ?
C21 C22 C23 C24 -0.9(3) . . . . ?
C22 C23 C24 C25 0.5(3) . . . . ?
C23 C24 C25 C26 0.3(3) . . . . ?
C22 C21 C26 C25 0.5(3) . . . . ?
C5 C21 C26 C25 178.52(18) . . . . ?
C24 C25 C26 C21 -0.9(3) . . . . ?

_diffrn_measured_fraction_theta_max 0.965
_diffrn_reflns_theta_full        67.00
_diffrn_measured_fraction_theta_full 0.965
_refine_diff_density_max         0.132
_refine_diff_density_min         -0.189
_refine_diff_density_rms         0.027
####################################################################### 
# 
# This file contains crystal structure data downloaded from the 
# Cambridge Structural Database (CSD) hosted by the Cambridge 
# Crystallographic Data Centre (CCDC).
# 
# Full information about CCDC data access policies and citation 
# guidelines are available at http://www.ccdc.cam.ac.uk/access/V1 
# 
# Audit and citation data items may have been added by the CCDC. 
# Please retain this information to preserve the provenance of 
# this file and to allow appropriate attribution of the data. 
# 
#######################################################################

data_gil7668
_database_code_depnum_ccdc_archive 'CCDC 1048075'
_audit_update_record             
;
2015-02-06 deposited with the CCDC.
2015-04-17 downloaded from the CCDC.
;

_chemical_name_systematic        ?
_chemical_name_common            ?
_chemical_formula_moiety         ?
_chemical_formula_sum            'C17 H17 F O S'
_chemical_formula_iupac          ?
_chemical_formula_weight         288.36
_chemical_absolute_configuration ad

_chemical_melting_point          ?

_space_group_crystal_system      orthorhombic
_space_group_name_H-M_alt        'P 21 21 21'
_space_group_name_Hall           'P 2ac 2ab'
loop_
_space_group_symop_operation_xyz
'x, y, z'
'x+1/2, -y+1/2, -z'
'-x, y+1/2, -z+1/2'
'-x+1/2, -y, z+1/2'

_cell_length_a                   9.4841(3)
_cell_length_b                   9.9993(3)
_cell_length_c                   14.7157(5)
_cell_angle_alpha                90
_cell_angle_beta                 90
_cell_angle_gamma                90
_cell_volume                     1395.55(8)
_cell_formula_units_Z            4
_cell_measurement_reflns_used    1324
_cell_measurement_theta_min      22.7152
_cell_measurement_theta_max      75.5807
_cell_measurement_temperature    100.(2)

_exptl_crystal_description       prism
_exptl_crystal_colour            colourless
_exptl_crystal_size_max          0.347
_exptl_crystal_size_mid          0.323
_exptl_crystal_size_min          0.148
_exptl_crystal_density_diffrn    1.372
_exptl_crystal_density_meas      ?
_exptl_crystal_density_method    'not measured'
_exptl_crystal_F_000             608

_exptl_absorpt_coefficient_mu    2.096
_exptl_absorpt_correction_type   multi-scan
_exptl_absorpt_process_details   
;
Bruker AXS (2014). SADABS, Version 2014/2, Bruker AXS Inc., Madison, Wisconsin,
USA.
;
_exptl_absorpt_correction_T_min  0.60
_exptl_absorpt_correction_T_max  0.75

_exptl_special_details           
;
;

_diffrn_ambient_temperature      100.(2)

_diffrn_source                   'Cu ImS'
_diffrn_source_type              'micro focus tube'

_diffrn_radiation_type           'Cu K\a'
_diffrn_radiation_wavelength     1.54178
_diffrn_radiation_monochromator  'MX mirror'

_diffrn_measurement_device_type  'Bruker D8 Venture PHOTON 100 CMOS'
_diffrn_measurement_method       'omega and phi scans'

_diffrn_detector_area_resol_mean 10.4167

_diffrn_reflns_number            6088
_diffrn_reflns_av_R_equivalents  0.0254
_diffrn_reflns_av_unetI/netI     0.0386
_diffrn_reflns_theta_min         5.35
_diffrn_reflns_theta_max         68.28
_diffrn_reflns_theta_full        68.28
_diffrn_measured_fraction_theta_max 0.989
_diffrn_measured_fraction_theta_full 0.989
_diffrn_reflns_limit_h_min       -5
_diffrn_reflns_limit_h_max       11
_diffrn_reflns_limit_k_min       -12
_diffrn_reflns_limit_k_max       9
_diffrn_reflns_limit_l_min       -17
_diffrn_reflns_limit_l_max       17

_refine_special_details          
;
;

_reflns_number_total             2488
_reflns_number_gt                2423
_reflns_threshold_expression     'I > 2\s(I)'

_refine_ls_structure_factor_coef Fsqd
_refine_ls_matrix_type           full
_refine_ls_R_factor_all          0.0274
_refine_ls_R_factor_gt           0.0265
_refine_ls_wR_factor_gt          0.0665
_refine_ls_wR_factor_ref         0.0670
_refine_ls_goodness_of_fit_ref   1.048
_refine_ls_restrained_S_all      1.048
_refine_ls_number_reflns         2488
_refine_ls_number_parameters     181
_refine_ls_number_restraints     0
_refine_ls_number_constraints    ?
_refine_ls_hydrogen_treatment    constr
_refine_ls_weighting_scheme      calc
_refine_ls_weighting_details     
'w=1/[\s^2^(Fo^2^)+(0.0319P)^2^+0.2287P] where P=(Fo^2^+2Fc^2^)/3'

_atom_sites_solution_hydrogens   geom
_atom_sites_solution_primary     ?
_atom_sites_solution_secondary   ?

_refine_ls_shift/su_max          0.000
_refine_ls_shift/su_mean         0.000
_refine_diff_density_max         0.232
_refine_diff_density_min         -0.261
_refine_ls_extinction_method     none
_refine_ls_extinction_coef       ?
_refine_ls_abs_structure_details 
;
Flack x determined using 978 quotients [(I+)-(I-)]/[(I+)+(I-)]
(Parsons, Flack and Wagner, Acta Cryst. B69 (2013) 249-259).
;
_refine_ls_abs_structure_Flack   0.029(7)

loop_
_atom_type_symbol
_atom_type_description
_atom_type_scat_dispersion_real
_atom_type_scat_dispersion_imag
_atom_type_scat_source
C C 0.0181 0.0091 'International Tables Vol C Tables 4.2.6.8 and 6.1.1.4'
H H 0.0000 0.0000 'International Tables Vol C Tables 4.2.6.8 and 6.1.1.4'
O O 0.0492 0.0322 'International Tables Vol C Tables 4.2.6.8 and 6.1.1.4'
F F 0.0727 0.0534 'International Tables Vol C Tables 4.2.6.8 and 6.1.1.4'
S S 0.3331 0.5567 'International Tables Vol C Tables 4.2.6.8 and 6.1.1.4'

_computing_data_collection       
;
APEX2 v.2014.1-1 (Bruker AXS Inc., 2014)

;
_computing_cell_refinement       'SAINT V8.34A (Bruker AXS Inc., 2013)'
_computing_data_reduction        'SAINT V8.34A (Bruker AXS Inc., 2013)'
_computing_structure_solution    'SHELXL-2014 (Sheldrick, 2014)'
_computing_structure_refinement  'SHELXL-2014 (Sheldrick, 2014)'
_computing_molecular_graphics    'XP (Sheldrick, 2014)'
_computing_publication_material  'SHELXL-2014 (Sheldrick, 2014)'

loop_
_atom_site_type_symbol
_atom_site_label
_atom_site_fract_x
_atom_site_fract_y
_atom_site_fract_z
_atom_site_U_iso_or_equiv
_atom_site_adp_type
_atom_site_calc_flag
_atom_site_refinement_flags_adp
_atom_site_refinement_flags_occupancy
_atom_site_refinement_flags_posn
_atom_site_occupancy
_atom_site_disorder_assembly
_atom_site_disorder_group
C C1 -0.0164(3) 0.6856(2) 0.47135(15) 0.0196(5) Uani d . . . 1 . .
H H1A -0.0948 0.7174 0.4326 0.024 Uiso calc U . R 1 . .
H H1B 0.0572 0.7557 0.4736 0.024 Uiso calc U . R 1 . .
F F1 0.21437(14) 0.67881(12) 0.66370(8) 0.0155(3) Uani d . . . 1 . .
O O1 -0.21328(17) 0.56956(17) 0.57347(11) 0.0230(4) Uani d . . . 1 . .
S S1 -0.07936(6) 0.64738(5) 0.58480(3) 0.01533(15) Uani d . . . 1 . .
C C2 0.0439(3) 0.5561(2) 0.43437(15) 0.0203(5) Uani d . . . 1 . .
H H2A 0.0973 0.5723 0.3776 0.024 Uiso calc U . R 1 . .
H H2B -0.0321 0.4907 0.4219 0.024 Uiso calc U . R 1 . .
C C3 0.1412(3) 0.5057(3) 0.50943(15) 0.0187(5) Uani d . . . 1 . .
H H3A 0.229 0.5591 0.5109 0.022 Uiso calc U . R 1 . .
H H3B 0.1662 0.4109 0.4988 0.022 Uiso calc U . R 1 . .
C C4 0.0611(2) 0.5204(2) 0.59940(14) 0.0140(4) Uani d . . . 1 . .
H H4 0.0135 0.433 0.6116 0.017 Uiso calc U . R 1 . .
C C5 0.1535(2) 0.5521(2) 0.68214(14) 0.0124(5) Uani d . . . 1 . .
C C11 0.2734(2) 0.4511(2) 0.69045(13) 0.0125(5) Uani d . . . 1 . .
C C12 0.2443(3) 0.3212(2) 0.71990(14) 0.0165(5) Uani d . . . 1 . .
H H12 0.1505 0.297 0.7355 0.02 Uiso calc U . R 1 . .
C C13 0.3512(3) 0.2275(2) 0.72653(16) 0.0179(5) Uani d . . . 1 . .
H H13 0.3304 0.1391 0.7462 0.021 Uiso calc U . R 1 . .
C C14 0.4887(3) 0.2621(2) 0.70457(15) 0.0176(5) Uani d . . . 1 . .
H H14 0.562 0.1978 0.7093 0.021 Uiso calc U . R 1 . .
C C15 0.5186(2) 0.3909(2) 0.67570(14) 0.0152(5) Uani d . . . 1 . .
H H15 0.6128 0.4152 0.6612 0.018 Uiso calc U . R 1 . .
C C16 0.4111(2) 0.4848(2) 0.66797(13) 0.0139(4) Uani d . . . 1 . .
H H16 0.432 0.5726 0.6472 0.017 Uiso calc U . R 1 . .
C C21 0.0714(2) 0.5659(2) 0.77099(14) 0.0125(4) Uani d . . . 1 . .
C C22 0.1188(2) 0.6550(2) 0.83749(14) 0.0157(5) Uani d . . . 1 . .
H H22 0.1985 0.7099 0.8258 0.019 Uiso calc U . R 1 . .
C C23 0.0498(2) 0.6636(2) 0.92069(15) 0.0198(5) Uani d . . . 1 . .
H H23 0.0831 0.724 0.9657 0.024 Uiso calc U . R 1 . .
C C24 -0.0668(3) 0.5849(2) 0.93843(15) 0.0211(5) Uani d . . . 1 . .
H H24 -0.1144 0.5922 0.995 0.025 Uiso calc U . R 1 . .
C C25 -0.1141(2) 0.4953(2) 0.87329(15) 0.0194(5) Uani d . . . 1 . .
H H25 -0.1935 0.4403 0.8856 0.023 Uiso calc U . R 1 . .
C C26 -0.0454(2) 0.4859(2) 0.78967(15) 0.0168(5) Uani d . . . 1 . .
H H26 -0.0784 0.4246 0.7452 0.02 Uiso calc U . R 1 . .

loop_
_atom_site_aniso_label
_atom_site_aniso_U_11
_atom_site_aniso_U_22
_atom_site_aniso_U_33
_atom_site_aniso_U_12
_atom_site_aniso_U_13
_atom_site_aniso_U_23
C1 0.0205(13) 0.0214(12) 0.0170(11) 0.0006(9) -0.0029(9) 0.0050(9)
F1 0.0166(7) 0.0118(6) 0.0181(6) -0.0025(5) 0.0016(5) 0.0032(5)
O1 0.0145(8) 0.0310(9) 0.0234(8) -0.0026(7) -0.0019(7) 0.0013(7)
S1 0.0145(3) 0.0177(3) 0.0138(2) 0.0032(2) -0.0016(2) -0.0008(2)
C2 0.0223(13) 0.0262(12) 0.0126(10) 0.0002(10) -0.0004(9) 0.0019(9)
C3 0.0194(12) 0.0239(13) 0.0129(10) 0.0058(10) 0.0006(9) -0.0014(9)
C4 0.0167(11) 0.0129(10) 0.0123(10) 0.0000(9) 0.0001(9) 0.0017(8)
C5 0.0141(11) 0.0100(10) 0.0131(10) -0.0015(9) 0.0000(9) 0.0012(8)
C11 0.0152(12) 0.0146(10) 0.0077(9) 0.0006(9) -0.0005(8) -0.0005(8)
C12 0.0152(12) 0.0175(11) 0.0169(10) -0.0015(9) -0.0009(9) 0.0029(9)
C13 0.0181(12) 0.0142(11) 0.0213(11) -0.0003(9) -0.0002(10) 0.0029(10)
C14 0.0171(12) 0.0187(11) 0.0171(11) 0.0049(10) -0.0029(10) -0.0006(9)
C15 0.0130(11) 0.0204(11) 0.0124(10) -0.0015(9) 0.0010(8) -0.0011(9)
C16 0.0167(11) 0.0155(10) 0.0095(9) 0.0001(10) 0.0006(9) 0.0007(8)
C21 0.0129(11) 0.0128(10) 0.0118(9) 0.0028(9) 0.0001(9) 0.0025(8)
C22 0.0136(11) 0.0179(11) 0.0158(10) 0.0020(9) -0.0020(8) 0.0008(9)
C23 0.0232(12) 0.0223(11) 0.0140(10) 0.0056(10) -0.0038(9) -0.0033(9)
C24 0.0244(12) 0.0255(11) 0.0135(10) 0.0104(11) 0.0050(9) 0.0039(9)
C25 0.0194(13) 0.0204(12) 0.0185(11) 0.0019(10) 0.0044(9) 0.0056(9)
C26 0.0199(12) 0.0151(11) 0.0154(10) 0.0009(9) 0.0011(9) -0.0004(8)

_geom_special_details            
;
All esds (except the esd in the dihedral angle between two l.s. planes)
are estimated using the full covariance matrix.  The cell esds are taken
into account individually in the estimation of esds in distances, angles
and torsion angles; correlations between esds in cell parameters are only
used when they are defined by crystal symmetry.  An approximate (isotropic)
treatment of cell esds is used for estimating esds involving l.s. planes.
;

loop_
_geom_bond_atom_site_label_1
_geom_bond_atom_site_label_2
_geom_bond_site_symmetry_2
_geom_bond_distance
_geom_bond_publ_flag
C1 C2 . 1.516(3) ?
C1 S1 . 1.814(2) ?
C1 H1A . 0.99 ?
C1 H1B . 0.99 ?
F1 C5 . 1.419(2) ?
O1 S1 . 1.4989(17) ?
S1 C4 . 1.853(2) ?
C2 C3 . 1.525(3) ?
C2 H2A . 0.99 ?
C2 H2B . 0.99 ?
C3 C4 . 1.533(3) ?
C3 H3A . 0.99 ?
C3 H3B . 0.99 ?
C4 C5 . 1.533(3) ?
C4 H4 . 1.0 ?
C5 C11 . 1.526(3) ?
C5 C21 . 1.528(3) ?
C11 C16 . 1.388(3) ?
C11 C12 . 1.398(3) ?
C12 C13 . 1.384(3) ?
C12 H12 . 0.95 ?
C13 C14 . 1.387(3) ?
C13 H13 . 0.95 ?
C14 C15 . 1.386(3) ?
C14 H14 . 0.95 ?
C15 C16 . 1.391(3) ?
C15 H15 . 0.95 ?
C16 H16 . 0.95 ?
C21 C26 . 1.394(3) ?
C21 C22 . 1.398(3) ?
C22 C23 . 1.391(3) ?
C22 H22 . 0.95 ?
C23 C24 . 1.382(3) ?
C23 H23 . 0.95 ?
C24 C25 . 1.386(3) ?
C24 H24 . 0.95 ?
C25 C26 . 1.396(3) ?
C25 H25 . 0.95 ?
C26 H26 . 0.95 ?

loop_
_geom_angle_atom_site_label_1
_geom_angle_atom_site_label_2
_geom_angle_atom_site_label_3
_geom_angle_site_symmetry_1
_geom_angle_site_symmetry_3
_geom_angle
_geom_angle_publ_flag
C2 C1 S1 . . 105.95(15) ?
C2 C1 H1A . . 110.5 ?
S1 C1 H1A . . 110.5 ?
C2 C1 H1B . . 110.5 ?
S1 C1 H1B . . 110.5 ?
H1A C1 H1B . . 108.7 ?
O1 S1 C1 . . 106.61(11) ?
O1 S1 C4 . . 105.45(10) ?
C1 S1 C4 . . 90.83(10) ?
C1 C2 C3 . . 104.49(18) ?
C1 C2 H2A . . 110.9 ?
C3 C2 H2A . . 110.9 ?
C1 C2 H2B . . 110.9 ?
C3 C2 H2B . . 110.9 ?
H2A C2 H2B . . 108.9 ?
C2 C3 C4 . . 107.13(18) ?
C2 C3 H3A . . 110.3 ?
C4 C3 H3A . . 110.3 ?
C2 C3 H3B . . 110.3 ?
C4 C3 H3B . . 110.3 ?
H3A C3 H3B . . 108.5 ?
C5 C4 C3 . . 115.01(18) ?
C5 C4 S1 . . 111.17(15) ?
C3 C4 S1 . . 108.74(14) ?
C5 C4 H4 . . 107.2 ?
C3 C4 H4 . . 107.2 ?
S1 C4 H4 . . 107.2 ?
F1 C5 C11 . . 107.60(18) ?
F1 C5 C21 . . 106.87(16) ?
C11 C5 C21 . . 111.78(16) ?
F1 C5 C4 . . 105.39(16) ?
C11 C5 C4 . . 110.67(17) ?
C21 C5 C4 . . 114.05(18) ?
C16 C11 C12 . . 119.1(2) ?
C16 C11 C5 . . 121.44(19) ?
C12 C11 C5 . . 119.5(2) ?
C13 C12 C11 . . 120.4(2) ?
C13 C12 H12 . . 119.8 ?
C11 C12 H12 . . 119.8 ?
C12 C13 C14 . . 120.2(2) ?
C12 C13 H13 . . 119.9 ?
C14 C13 H13 . . 119.9 ?
C15 C14 C13 . . 119.7(2) ?
C15 C14 H14 . . 120.1 ?
C13 C14 H14 . . 120.1 ?
C14 C15 C16 . . 120.2(2) ?
C14 C15 H15 . . 119.9 ?
C16 C15 H15 . . 119.9 ?
C11 C16 C15 . . 120.4(2) ?
C11 C16 H16 . . 119.8 ?
C15 C16 H16 . . 119.8 ?
C26 C21 C22 . . 118.9(2) ?
C26 C21 C5 . . 121.46(19) ?
C22 C21 C5 . . 119.54(19) ?
C23 C22 C21 . . 120.3(2) ?
C23 C22 H22 . . 119.9 ?
C21 C22 H22 . . 119.9 ?
C24 C23 C22 . . 120.5(2) ?
C24 C23 H23 . . 119.7 ?
C22 C23 H23 . . 119.7 ?
C23 C24 C25 . . 119.7(2) ?
C23 C24 H24 . . 120.1 ?
C25 C24 H24 . . 120.1 ?
C24 C25 C26 . . 120.1(2) ?
C24 C25 H25 . . 119.9 ?
C26 C25 H25 . . 119.9 ?
C21 C26 C25 . . 120.4(2) ?
C21 C26 H26 . . 119.8 ?
C25 C26 H26 . . 119.8 ?

loop_
_geom_torsion_atom_site_label_1
_geom_torsion_atom_site_label_2
_geom_torsion_atom_site_label_3
_geom_torsion_atom_site_label_4
_geom_torsion_site_symmetry_1
_geom_torsion_site_symmetry_2
_geom_torsion_site_symmetry_3
_geom_torsion_site_symmetry_4
_geom_torsion
_geom_torsion_publ_flag
C2 C1 S1 O1 . . . . -74.77(18) ?
C2 C1 S1 C4 . . . . 31.63(17) ?
S1 C1 C2 C3 . . . . -49.4(2) ?
C1 C2 C3 C4 . . . . 45.2(2) ?
C2 C3 C4 C5 . . . . -147.24(19) ?
C2 C3 C4 S1 . . . . -21.9(2) ?
O1 S1 C4 C5 . . . . -130.49(14) ?
C1 S1 C4 C5 . . . . 122.02(16) ?
O1 S1 C4 C3 . . . . 101.91(16) ?
C1 S1 C4 C3 . . . . -5.58(17) ?
C3 C4 C5 F1 . . . . 63.2(2) ?
S1 C4 C5 F1 . . . . -60.89(18) ?
C3 C4 C5 C11 . . . . -52.8(2) ?
S1 C4 C5 C11 . . . . -176.93(14) ?
C3 C4 C5 C21 . . . . -179.88(18) ?
S1 C4 C5 C21 . . . . 56.0(2) ?
F1 C5 C11 C16 . . . . -9.1(2) ?
C21 C5 C11 C16 . . . . -126.2(2) ?
C4 C5 C11 C16 . . . . 105.5(2) ?
F1 C5 C11 C12 . . . . 171.95(17) ?
C21 C5 C11 C12 . . . . 54.9(3) ?
C4 C5 C11 C12 . . . . -73.4(2) ?
C16 C11 C12 C13 . . . . 0.0(3) ?
C5 C11 C12 C13 . . . . 178.97(19) ?
C11 C12 C13 C14 . . . . 0.5(3) ?
C12 C13 C14 C15 . . . . -0.2(3) ?
C13 C14 C15 C16 . . . . -0.6(3) ?
C12 C11 C16 C15 . . . . -0.8(3) ?
C5 C11 C16 C15 . . . . -179.70(18) ?
C14 C15 C16 C11 . . . . 1.1(3) ?
F1 C5 C21 C26 . . . . 152.23(19) ?
C11 C5 C21 C26 . . . . -90.3(2) ?
C4 C5 C21 C26 . . . . 36.2(3) ?
F1 C5 C21 C22 . . . . -31.6(3) ?
C11 C5 C21 C22 . . . . 85.9(2) ?
C4 C5 C21 C22 . . . . -147.6(2) ?
C26 C21 C22 C23 . . . . -0.2(3) ?
C5 C21 C22 C23 . . . . -176.5(2) ?
C21 C22 C23 C24 . . . . -0.4(3) ?
C22 C23 C24 C25 . . . . 1.0(3) ?
C23 C24 C25 C26 . . . . -0.9(3) ?
C22 C21 C26 C25 . . . . 0.3(3) ?
C5 C21 C26 C25 . . . . 176.6(2) ?
C24 C25 C26 C21 . . . . 0.2(3) ?

loop_
_geom_hbond_atom_site_label_D
_geom_hbond_atom_site_label_H
_geom_hbond_atom_site_label_A
_geom_hbond_site_symmetry_A
_geom_hbond_distance_DH
_geom_hbond_distance_HA
_geom_hbond_distance_DA
_geom_hbond_angle_DHA
_geom_hbond_publ_flag
C1 H1A F1 2_466 0.99 2.52 3.508(3) 174.4 ?

_shelx_res_file                  
;
gil7668.res created by SHELXL-2014/7


TITL gil7668 in P2(1)2(1)2(1)
CELL 1.54178 9.4841 9.9993 14.7157 90.000 90.000 90.000
ZERR 4.00 0.0003 0.0003 0.0005 0.000 0.000 0.000
LATT -1
SYMM x+1/2, -y+1/2, -z
SYMM -x, y+1/2, -z+1/2
SYMM -x+1/2, -y, z+1/2
SFAC C  H  O  F  S
UNIT 68  68  4  4  4
L.S. 10
ACTA
BOND $H
FMAP 2
PLAN 10
CONF
HTAB
TEMP -173.140
OMIT 0   4   0

EQIV $1 x-1/2, -y+3/2, -z+1
HTAB C1 F1_$1

WGHT    0.031900    0.228700
FVAR       0.18997
C1    1   -0.016418    0.685576    0.471352    11.00000    0.02050    0.02140 =
         0.01702    0.00505   -0.00293    0.00056
AFIX  23
H1A   2   -0.094844    0.717401    0.432576    11.00000   -1.20000
H1B   2    0.057152    0.755737    0.473563    11.00000   -1.20000
AFIX   0
F1    4    0.214369    0.678814    0.663702    11.00000    0.01664    0.01181 =
         0.01810    0.00320    0.00164   -0.00254
O1    3   -0.213282    0.569558    0.573468    11.00000    0.01450    0.03103 =
         0.02342    0.00132   -0.00188   -0.00263
S1    5   -0.079361    0.647380    0.584802    11.00000    0.01454    0.01766 =
         0.01378   -0.00081   -0.00161    0.00318
C2    1    0.043892    0.556106    0.434366    11.00000    0.02231    0.02615 =
         0.01258    0.00185   -0.00044    0.00021
AFIX  23
H2A   2    0.097250    0.572303    0.377602    11.00000   -1.20000
H2B   2   -0.032052    0.490695    0.421924    11.00000   -1.20000
AFIX   0
C3    1    0.141169    0.505744    0.509427    11.00000    0.01937    0.02390 =
         0.01289   -0.00139    0.00058    0.00577
AFIX  23
H3A   2    0.229042    0.559142    0.510874    11.00000   -1.20000
H3B   2    0.166206    0.410914    0.498779    11.00000   -1.20000
AFIX   0
C4    1    0.061122    0.520369    0.599404    11.00000    0.01667    0.01290 =
         0.01234    0.00171    0.00013   -0.00003
AFIX  13
H4    2    0.013549    0.432955    0.611638    11.00000   -1.20000
AFIX   0
C5    1    0.153458    0.552071    0.682143    11.00000    0.01409    0.01004 =
         0.01307    0.00116   -0.00003   -0.00154
C11   1    0.273448    0.451141    0.690454    11.00000    0.01517    0.01461 =
         0.00774   -0.00048   -0.00054    0.00056
C12   1    0.244269    0.321173    0.719904    11.00000    0.01518    0.01745 =
         0.01691    0.00286   -0.00088   -0.00147
AFIX  43
H12   2    0.150461    0.296988    0.735469    11.00000   -1.20000
AFIX   0
C13   1    0.351229    0.227457    0.726533    11.00000    0.01809    0.01425 =
         0.02131    0.00286   -0.00019   -0.00025
AFIX  43
H13   2    0.330415    0.139140    0.746189    11.00000   -1.20000
AFIX   0
C14   1    0.488656    0.262094    0.704573    11.00000    0.01709    0.01871 =
         0.01711   -0.00056   -0.00288    0.00494
AFIX  43
H14   2    0.561998    0.197761    0.709301    11.00000   -1.20000
AFIX   0
C15   1    0.518584    0.390944    0.675699    11.00000    0.01297    0.02039 =
         0.01239   -0.00109    0.00103   -0.00153
AFIX  43
H15   2    0.612771    0.415179    0.661152    11.00000   -1.20000
AFIX   0
C16   1    0.411081    0.484832    0.667968    11.00000    0.01668    0.01553 =
         0.00952    0.00072    0.00060    0.00011
AFIX  43
H16   2    0.431963    0.572566    0.647172    11.00000   -1.20000
AFIX   0
C21   1    0.071424    0.565883    0.770991    11.00000    0.01287    0.01276 =
         0.01184    0.00250    0.00010    0.00277
C22   1    0.118828    0.654974    0.837493    11.00000    0.01359    0.01786 =
         0.01577    0.00078   -0.00201    0.00203
AFIX  43
H22   2    0.198533    0.709894    0.825823    11.00000   -1.20000
AFIX   0
C23   1    0.049805    0.663573    0.920691    11.00000    0.02323    0.02226 =
         0.01403   -0.00329   -0.00381    0.00564
AFIX  43
H23   2    0.083089    0.723975    0.965668    11.00000   -1.20000
AFIX   0
C24   1   -0.066831    0.584918    0.938429    11.00000    0.02440    0.02548 =
         0.01354    0.00393    0.00505    0.01040
AFIX  43
H24   2   -0.114407    0.592205    0.995023    11.00000   -1.20000
AFIX   0
C25   1   -0.114110    0.495342    0.873293    11.00000    0.01935    0.02036 =
         0.01849    0.00562    0.00438    0.00186
AFIX  43
H25   2   -0.193451    0.440252    0.885603    11.00000   -1.20000
AFIX   0
C26   1   -0.045382    0.485935    0.789673    11.00000    0.01993    0.01508 =
         0.01538   -0.00038    0.00106    0.00089
AFIX  43
H26   2   -0.078449    0.424627    0.745198    11.00000   -1.20000
AFIX   0
HKLF 4 1 1 0 0 0 1 0 0 0 1

REM  gil7668 in P2(1)2(1)2(1)
REM R1 =  0.0265 for    2423 Fo > 4sig(Fo)  and  0.0274 for all    2488 data
REM    181 parameters refined using      0 restraints

END

WGHT      0.0312      0.2435

REM Instructions for potential hydrogen bonds
HTAB C1 F1_$1

REM Highest difference peak  0.232,  deepest hole -0.261,  1-sigma level  0.043
Q1    1  -0.0521  0.6632  0.5169  11.00000  0.05    0.23
Q2    1  -0.0157  0.5482  0.5834  11.00000  0.05    0.23
Q3    1   0.1024  0.5389  0.6385  11.00000  0.05    0.21
Q4    1  -0.1936  0.6424  0.5752  11.00000  0.05    0.20
Q5    1  -0.1228  0.6430  0.5170  11.00000  0.05    0.20
Q6    1   0.1138  0.5574  0.7228  11.00000  0.05    0.19
Q7    1   0.1030  0.5154  0.5552  11.00000  0.05    0.19
Q8    1  -0.1423  0.5468  0.5822  11.00000  0.05    0.18
Q9    1  -0.0703  0.4861  0.8409  11.00000  0.05    0.17
Q10   1  -0.0603  0.6645  0.6545  11.00000  0.05    0.17
;
_shelx_res_checksum              77771

_shelx_hkl_file                  
;
   1   0   0   -0.39    0.01
   1   0   0   -0.39    0.01
   2   0   0  288.68   13.63
   2   0   0  266.60   13.62
   5   0   0    0.10    0.13
   6   0   0  107.97    5.02
   6   0   0   92.24    5.00
   7   0   0   -0.01    0.09
   8   0   0    9.51    0.63
  10   0   0    1.10    0.23
   0   1   0   -0.27    0.03
   0  -1   0   -0.34    0.03
   1  -1   0   74.33    3.84
  -1  -1   0   80.20    3.85
   1   1   0   76.34    3.85
  -1   1   0   81.09    3.84
  -2   1   0   21.82    1.05
   2  -1   0   20.72    1.05
   2   1   0   20.25    1.07
   3   1   0    2.73    0.19
   4   1   0   59.67    2.96
   4   1   0   60.18    2.96
   5  -1   0    1.42    0.19
   5   1   0    1.56    0.20
   6  -1   0   -0.08    0.12
   6   1   0   -0.04    0.12
   6  -1   0    0.17    0.18
   7  -1   0    0.20    0.21
   7  -1   0    0.25    0.14
   7   1   0    0.24    0.11
   8  -1   0    6.62    0.51
   8   1   0    6.75    0.48
   8  -1   0    6.65    0.58
   9  -1   0    5.63    0.53
   9   1   0    6.03    0.48
  10   1   0   12.92    0.79
  10  -1   0   12.94    0.79
   0  -2   0  219.60   10.91
   0   2   0  224.06   10.91
  -1  -2   0  960.05   48.19
  -1   2   0 1000.00   48.22
   1   2   0  995.59   48.14
   1  -2   0  960.20   48.15
  -2  -2   0   10.10    0.57
   2   2   0    9.85    0.56
   2  -2   0    9.86    0.54
  -2   2   0    9.58    0.54
   3  -2   0    2.18    0.17
  -3   2   0    2.42    0.20
   3   2   0    2.33    0.24
  -4   2   0   28.96    1.42
   4   2   0   27.66    1.49
   5   2   0    0.79    0.20
   5   2   0    0.71    0.16
   5   2   0    0.80    0.20
   5  -2   0    0.80    0.18
   5  -2   0    0.72    0.20
   6   2   0   13.73    0.79
   6  -2   0   13.60    0.82
   6  -2   0   12.84    0.79
   7  -2   0   85.86    4.41
   7  -2   0   86.61    4.40
   7   2   0   89.40    4.41
   8  -2   0    7.01    0.52
   8   2   0    6.82    0.50
   8  -2   0    6.60    0.52
   9   2   0    1.33    0.23
   9  -2   0    1.25    0.24
  10  -2   0    3.86    0.36
  10   2   0    4.39    0.41
   0   3   0   -0.09    0.09
   0  -3   0   -0.13    0.08
  -1   3   0    0.95    0.17
   1   3   0    1.03    0.15
  -1  -3   0    1.14    0.18
   1  -3   0    1.20    0.18
  -2   3   0    1.14    0.19
   2   3   0    0.95    0.21
  -2  -3   0    1.14    0.20
   2  -3   0    1.06    0.19
   3  -3   0  190.27    9.41
  -3   3   0  194.77    9.42
   3   3   0  186.73    9.45
   4   3   0    3.71    0.44
   4  -3   0    3.13    0.31
   4   3   0    3.33    0.30
  -4   3   0    3.66    0.34
   4  -3   0    3.51    0.28
   5   3   0    0.18    0.10
   5  -3   0    0.26    0.14
   5  -3   0    0.22    0.13
   6  -3   0    2.80    0.31
   6  -3   0    3.05    0.29
   6   3   0    3.01    0.31
   7   3   0    0.88    0.24
   7  -3   0    0.80    0.20
   7  -3   0    0.95    0.25
   8  -3   0    2.48    0.29
   8   3   0    2.64    0.31
   8  -3   0    2.64    0.35
   9  -3   0   12.74    0.78
   9  -3   0   12.78    0.77
   9   3   0   12.18    0.78
  10  -3   0    0.09    0.22
  10  -3   0    0.23    0.20
   0  -4   0   10.66    0.69
   0   4   0   10.77    0.69
  -1  -4   0    0.57    0.17
   1  -4   0    0.46    0.16
  -1   4   0    0.50    0.19
   1   4   0    0.50    0.19
  -2  -4   0   -0.12    0.15
   2  -4   0   -0.18    0.17
  -2   4   0   -0.04    0.16
  -3   4   0   20.92    1.13
   3   4   0   18.13    1.03
   3   4   0   19.52    1.18
   3  -4   0   19.11    1.09
   3  -4   0   17.96    1.04
   4  -4   0    4.56    0.37
   4  -4   0    4.52    0.36
   4   4   0    4.37    0.33
  -4   4   0    4.66    0.54
   5  -4   0   -0.04    0.13
   6   4   0   24.81    1.32
   6  -4   0   23.63    1.33
   6  -4   0   23.47    1.31
   7  -4   0    0.04    0.15
   7   4   0    0.09    0.15
   7  -4   0   -0.05    0.15
   8  -4   0    7.32    0.55
   8  -4   0    7.24    0.54
   8   4   0    7.11    0.53
   9  -4   0    2.99    0.37
   9  -4   0    2.68    0.34
  10  -4   0    4.51    0.46
  10  -4   0    4.51    0.34
   0  -5   0   -0.08    0.22
   0   5   0   -0.03    0.29
   1  -5   0   73.57    3.78
   1   5   0   71.26    3.82
  -1  -5   0   73.51    3.80
  -1   5   0   73.76    3.81
  -2  -5   0   96.88    4.93
   2  -5   0   98.91    4.83
  -2   5   0   94.69    4.93
   2  -5   0   93.64    4.90
   3  -5   0    4.82    0.39
   3  -5   0    5.15    0.36
   4  -5   0   84.06    4.34
   4  -5   0   90.73    4.40
   5  -5   0   14.79    0.84
   5  -5   0   14.48    0.83
   5  -5   0   12.94    0.77
   6  -5   0    2.12    0.30
   6  -5   0    1.92    0.30
   7  -5   0    1.14    0.21
   7  -5   0    1.12    0.29
   8  -5   0    0.46    0.20
   9  -5   0    1.91    0.34
   9  -5   0    1.89    0.24
   0  -6   0   80.25    4.14
   0  -6   0   75.68    3.91
  -1  -6   0    0.19    0.42
   1  -6   0    0.26    0.31
   1  -6   0    0.02    0.42
  -1  -6   0    0.21    0.19
   1  -6   0    0.26    0.10
   2  -6   0    1.21    0.28
  -2  -6   0    1.49    0.38
   2  -6   0    1.32    0.21
   3  -6   0    3.82    0.31
   3  -6   0    3.47    0.35
   4  -6   0    7.06    0.46
   4  -6   0    7.22    0.50
   5  -6   0   24.15    1.32
   5  -6   0   24.19    1.31
   5  -6   0   22.57    1.24
   6  -6   0   40.04    2.13
   6  -6   0   40.57    2.15
   7  -6   0    1.28    0.28
   8  -6   0    0.42    0.17
   8  -6   0    0.42    0.16
   9  -6   0    0.53    0.16
   9  -6   0    0.96    0.28
   0  -7   0   -0.10    0.13
   1  -7   0    0.29    0.14
  -1  -7   0    0.40    0.14
   2  -7   0   34.45    1.81
  -2  -7   0   32.49    1.79
  -3  -7   0   22.03    1.31
   3  -7   0   22.95    1.22
   3  -7   0   22.99    1.25
   4  -7   0    0.41    0.17
   4  -7   0    0.33    0.13
   5  -7   0   17.11    0.96
   5  -7   0   18.63    1.04
   5  -7   0   17.79    1.05
   6  -7   0   11.52    0.76
   6  -7   0   11.31    0.73
   7  -7   0    0.07    0.16
   7  -7   0    0.19    0.18
   8  -7   0    0.47    0.16
   8  -7   0    0.94    0.28
   9  -7   0    6.78    0.51
   0  -8   0    6.75    0.50
  -1  -8   0   36.04    1.93
   1  -8   0   36.58    1.91
   2  -8   0   39.83    2.21
  -2  -8   0   44.13    2.24
   2  -8   0   43.41    2.20
  -3  -8   0   11.60    0.75
   3  -8   0   11.70    0.74
   3  -8   0   11.54    0.69
   4  -8   0   31.21    1.69
   4  -8   0   31.51    1.64
   5  -8   0   20.06    1.14
   5  -8   0   23.97    1.34
   5  -8   0   21.32    1.22
   6  -8   0    0.33    0.14
   6  -8   0    0.13    0.16
   7  -8   0   11.86    0.73
   7  -8   0   12.07    0.71
   8  -8   0    0.60    0.20
   8  -8   0    0.80    0.16
   0  -9   0    0.02    0.15
  -1  -9   0   22.13    1.22
   1  -9   0   21.10    1.20
   2  -9   0    1.29    0.23
  -2  -9   0    1.29    0.31
  -3  -9   0    0.62    0.20
   3  -9   0    0.23    0.24
   3  -9   0    0.46    0.13
   4  -9   0    0.38    0.17
   4  -9   0    0.22    0.11
   4  -9   0    0.17    0.19
   5  -9   0    0.94    0.21
   5  -9   0    1.03    0.26
   5  -9   0    0.89    0.17
   6  -9   0    0.54    0.14
   6  -9   0    0.41    0.16
   7  -9   0    0.37    0.15
   7  -9   0    0.35    0.18
   0 -10   0   19.84    1.11
   1 -10   0    3.09    0.28
  -2 -10   0    0.56    0.21
  -3 -10   0    3.10    0.39
   3 -10   0    2.75    0.27
   4 -10   0    1.51    0.18
   4 -10   0    1.44    0.26
   5 -10   0    2.32    0.27
   0 -11   0    0.02    0.12
  -1 -11   0    5.12    0.39
   1 -11   0    4.89    0.34
  -2 -11   0    2.90    0.27
   2 -11   0    2.86    0.23
   3 -11   0    0.02    0.14
   3 -11   0   -0.03    0.09
  -3 -11   0    0.10    0.18
   4 -11   0    2.56    0.25
   4 -11   0    2.89    0.26
   0 -12   0   18.66    0.98
   1 -12   0    6.79    0.44
   1 -12   0    7.81    0.43
   0   0   1   -0.03    0.02
   1   0   1  116.09    5.81
  -1   0  -1  117.41    5.76
   1   0  -1  117.67    5.79
  -1   0   1  117.48    5.79
  -2   0   1    0.26    0.03
   3   0   1   74.23    3.63
   3   0   1   72.88    3.63
   4   0   1   16.23    0.80
   4   0   1   15.74    0.80
   5   0   1   24.33    1.26
   5   0  -1   22.94    1.26
   6   0   1    3.74    0.32
   6   0  -1    3.47    0.33
   6   0   1    3.18    0.40
   6   0  -1    3.27    0.42
   7   0  -1   77.68    3.68
   7   0  -1   65.15    3.66
   7   0   1   74.43    3.68
   8   0  -1   26.00    1.44
   8   0   1   26.79    1.45
   9   0  -1    2.67    0.35
  10   0   1    6.23    0.44
   0  -1   1   67.47    3.37
   0   1  -1   68.25    3.37
   0   1   1   68.76    3.37
  -1   1   1   44.30    2.14
   1  -1   1   41.76    2.15
   1   1  -1   41.35    2.15
  -1  -1   1   41.84    2.14
   1   1   1   44.10    2.15
  -1   1  -1   43.81    2.15
  -2   1   1    4.94    0.25
   2   1  -1    5.08    0.27
   2  -1   1    5.12    0.27
  -2   1  -1    3.87    0.27
   2   1   1    3.76    0.28
  -2  -1   1    3.67    0.26
   3  -1   1    8.90    0.54
   3   1  -1    9.28    0.55
  -3   1  -1   11.40    0.56
   3   1   1   11.47    0.58
   3   1   1   10.60    0.57
   4   1   1   20.70    1.09
   4   1   1   21.15    1.09
   5   1  -1   10.36    0.60
   5  -1   1   10.66    0.61
   5  -1  -1    9.26    0.61
   5   1   1    9.38    0.59
   6   1  -1   10.95    0.68
   6  -1   1   10.47    0.69
   6  -1   1   10.63    0.67
   6  -1  -1   12.41    0.69
   6   1   1   11.64    0.68
   6  -1  -1   11.08    0.69
   7  -1   1    7.41    0.55
   7  -1   1    7.15    0.52
   7   1  -1    7.29    0.51
   7  -1  -1    8.39    0.55
   7  -1  -1    8.01    0.56
   7   1   1    8.14    0.54
   8   1  -1   20.72    1.12
   8  -1   1   20.84    1.12
   8  -1   1   19.28    1.10
   8   1   1   18.25    1.10
   8  -1  -1   18.42    1.10
   8  -1  -1   19.04    1.11
   9   1  -1    1.10    0.32
   9  -1   1    1.28    0.28
   9  -1  -1    0.84    0.23
   9   1   1    1.00    0.25
  10  -1   1    3.92    0.38
  10   1   1    3.24    0.36
   0   2   1  140.03    6.74
   0   2  -1  136.38    6.74
   0  -2   1  136.30    6.74
   0  -2  -1  133.13    6.74
   1  -2   1  123.74    6.45
  -1   2   1  129.32    6.44
   1   2  -1  125.19    6.46
   1  -2  -1  133.71    6.45
  -1   2  -1  133.46    6.46
  -1  -2   1  132.54    6.46
   1   2   1  136.10    6.46
   2   2  -1  165.41    8.12
   2  -2   1  166.55    8.11
  -2   2   1  164.82    8.10
  -2   2  -1  166.26    8.12
  -2  -2   1  158.67    8.12
   2   2   1  165.26    8.13
   3  -2   1   21.65    1.24
  -3   2   1   24.00    1.23
   3   2  -1   21.97    1.26
  -3   2  -1   25.68    1.26
  -3  -2   1   26.00    1.27
   3   2   1   25.09    1.28
   4  -2   1  134.27    6.80
   4   2  -1  133.46    6.85
   4   2   1  149.43    6.92
  -4   2  -1  136.49    6.83
   5  -2   1   10.08    0.62
   5  -2   1   10.76    0.62
   5   2  -1   10.62    0.62
   5  -2  -1    9.64    0.62
   5  -2  -1    9.54    0.62
   5   2   1    9.78    0.63
   5   2   1   10.37    0.61
   6  -2   1   16.64    0.94
   6  -2   1   16.45    0.93
   6   2  -1   16.85    0.92
   6  -2  -1   14.97    0.92
   6   2   1   17.25    0.97
   6  -2  -1   15.75    0.93
   7  -2   1   24.01    1.30
   7   2  -1   23.83    1.29
   7  -2   1   23.87    1.30
   7   2   1   23.43    1.29
   7  -2  -1   22.91    1.29
   7  -2  -1   22.94    1.30
   8  -2   1   31.79    1.77
   8   2  -1   32.37    1.78
   8  -2   1   33.52    1.79
   8   2   1   34.21    1.78
   8  -2  -1   34.24    1.79
   8  -2  -1   33.44    1.78
   9  -2   1   16.65    1.03
   9   2   1   18.84    1.05
   9  -2  -1   18.43    1.06
  10  -2   1    0.86    0.22
  10   2   1    0.88    0.21
   0   3   1   25.87    1.32
   0  -3  -1   24.76    1.31
   0   3  -1   23.91    1.32
   0  -3   1   24.23    1.31
  -1  -3  -1    6.15    0.45
   1  -3   1    6.34    0.44
  -1   3   1    5.95    0.43
   1  -3  -1    7.06    0.44
  -1   3  -1    7.03    0.45
  -1  -3   1    7.11    0.45
   1   3   1    7.46    0.47
   2   3  -1   59.94    3.10
  -2   3   1   60.77    3.07
   2  -3   1   59.51    3.08
   2   3   1   60.98    3.10
  -2  -3   1   61.55    3.10
  -2   3  -1   62.64    3.09
   3   3  -1   37.36    2.08
  -3   3   1   40.92    2.05
   3  -3   1   38.64    2.05
  -3  -3   1   40.83    2.08
   3   3   1   39.74    2.13
  -3   3  -1   41.35    2.07
   4   3  -1   13.97    0.79
   4   3  -1   14.10    0.91
   4  -3   1   13.34    0.78
   4  -3   1   14.05    0.77
   4  -3   1   14.24    0.78
  -4   3   1   14.13    0.77
   4  -3  -1   12.67    0.77
   4  -3  -1   13.37    0.79
   4   3   1   14.13    0.92
  -4   3  -1   14.05    0.82
   4   3   1   12.79    0.77
   5   3  -1   12.35    1.02
   5  -3   1   13.12    0.79
   5  -3   1   13.35    0.80
   5   3  -1   13.10    0.80
   5   3   1   14.47    0.80
   5  -3  -1   15.32    0.81
   5  -3  -1   15.07    0.81
   6  -3   1    6.49    0.48
   6   3  -1    6.41    0.46
   6  -3   1    6.07    0.48
   6   3   1    7.34    0.47
   6  -3  -1    7.29    0.49
   6  -3  -1    7.37    0.50
   7  -3   1   30.06    1.54
   7  -3   1   29.55    1.55
   7   3  -1   29.00    1.54
   7  -3  -1   27.25    1.53
   7   3   1   26.63    1.52
   7  -3  -1   27.61    1.54
   8   3  -1    3.32    0.36
   8  -3   1    3.56    0.36
   8  -3   1    3.21    0.35
   8  -3  -1    2.57    0.37
   8   3   1    2.58    0.32
   8  -3  -1    2.34    0.35
   9  -3   1   14.82    0.88
   9  -3   1   16.04    0.89
   9  -3  -1   14.08    0.88
   9   3   1   14.07    0.88
  10  -3   1   28.73    1.50
  10  -3   1   27.74    1.47
  10  -3  -1   27.44    1.48
   0   4  -1   35.23    1.88
   0  -4  -1   33.92    1.86
   0   4   1   35.04    1.87
   0  -4   1   35.64    1.87
   1  -4   1   14.23    0.88
   1   4  -1   15.05    0.91
  -1   4   1   14.38    0.89
  -1  -4   1   14.87    0.90
   1   4   1   14.93    0.90
  -1   4  -1   13.78    0.95
   1  -4  -1   16.64    0.90
   2  -4   1   73.42    3.82
  -2   4   1   73.96    3.82
  -2   4  -1   77.61    3.85
  -2  -4   1   75.56    3.84
   3  -4   1  195.42    9.50
   3  -4   1  181.74    9.44
  -3   4   1  205.21    9.51
   3   4  -1  181.37    9.54
  -3  -4   1  200.11    9.54
   3  -4  -1  185.13    9.44
   3   4   1  183.58    9.54
   3   4   1  182.04    9.44
  -3   4  -1  206.73    9.54
   4   4  -1   22.81    1.29
   4  -4   1   23.82    1.29
   4  -4   1   26.17    1.31
  -4   4   1   25.52    1.37
   4   4   1   24.61    1.29
  -4   4  -1   21.89    1.46
   4  -4  -1   23.06    1.28
   5  -4   1   20.77    1.12
   5  -4   1   19.60    1.10
   5   4  -1   19.02    1.10
   5  -4   1   16.87    1.04
   5  -4  -1   21.02    1.14
   5  -4  -1   20.09    1.10
   5   4   1   21.57    1.11
   6  -4   1    1.90    0.24
   6  -4   1    1.92    0.28
   6   4  -1    1.96    0.28
   6  -4  -1    2.14    0.28
   6   4   1    2.19    0.27
   6  -4  -1    2.21    0.25
   7  -4   1    6.82    0.53
   7   4  -1    6.77    0.49
   7  -4   1    6.21    0.51
   7  -4  -1    7.75    0.52
   7  -4  -1    7.65    0.54
   7   4   1    7.47    0.50
   8  -4   1    2.80    0.31
   8  -4   1    3.43    0.35
   8  -4  -1    2.67    0.36
   8  -4  -1    2.81    0.35
   8   4   1    2.81    0.33
   9  -4   1    2.46    0.28
   9  -4   1    2.09    0.31
   9  -4  -1    1.95    0.36
   9  -4  -1    1.91    0.31
  10  -4   1    4.52    0.38
  10  -4   1    4.17    0.52
  10  -4  -1    5.47    0.40
   0   5   1    1.29    0.33
   0  -5   1    1.32    0.29
   0   5  -1    1.07    0.28
   1   5  -1   15.22    1.08
  -1   5   1   14.86    1.03
   1  -5   1   14.69    0.98
  -1  -5   1   16.25    1.02
  -1   5  -1   16.27    1.07
   1   5   1   15.33    1.07
   2  -5   1    4.56    0.40
  -2   5   1    5.73    0.66
   2  -5   1    5.05    0.55
  -2   5  -1    5.31    0.69
   2  -5  -1    4.65    0.40
  -2  -5   1    5.02    0.56
   3  -5   1   23.81    1.28
   3  -5   1   23.12    1.44
   3  -5   1   24.33    1.31
   3  -5  -1   23.88    1.27
  -3  -5   1   25.53    1.51
   3  -5  -1   25.33    1.31
  -3   5  -1   24.48    1.55
   4  -5   1   26.93    1.36
   4  -5   1   28.05    1.41
   4  -5  -1   25.90    1.40
   4  -5  -1   23.43    1.35
   5  -5   1    3.02    0.32
   5  -5   1    3.25    0.33
   5  -5   1    2.73    0.30
   5   5   1    3.31    0.32
   5  -5  -1    3.60    0.35
   5  -5  -1    3.43    0.32
   5  -5  -1    3.13    0.30
   6  -5   1   17.76    1.07
   6  -5   1   18.46    1.10
   6  -5  -1   19.59    1.11
   6  -5  -1   19.77    1.10
   6   5   1   20.14    1.10
   7  -5   1    1.75    0.31
   7  -5   1    1.75    0.25
   7  -5  -1    1.48    0.30
   7  -5  -1    1.59    0.27
   8  -5   1    4.03    0.40
   8  -5  -1    3.14    0.39
   9  -5   1    7.18    0.51
   9  -5   1    7.44    0.53
   9  -5  -1    7.06    0.50
   9  -5  -1    6.94    0.55
  10  -5   1    5.27    0.44
  10  -5   1    6.17    0.47
   0  -6   1    0.82    0.19
   0  -6  -1    0.86    0.18
   0  -6   1    1.15    0.42
  -1  -6  -1   50.00    2.52
   1  -6   1   50.95    2.50
   1  -6   1   47.98    2.52
   1  -6   1   51.24    2.75
  -1  -6   1   49.39    2.75
  -1  -6   1   48.33    2.51
   1  -6  -1   45.98    2.51
   1  -6  -1   48.32    2.49
   2  -6   1    8.79    0.57
   2  -6   1    8.19    0.53
   2  -6   1    7.97    0.94
  -2  -6  -1    8.44    0.62
   2  -6  -1    8.80    0.60
  -2  -6   1    8.06    0.65
   2  -6  -1    8.35    0.51
  -2  -6   1    8.43    0.98
  -3  -6  -1   21.21    1.27
   3  -6   1   22.67    1.19
   3  -6   1   22.89    1.23
   3  -6  -1   22.83    1.23
   3  -6  -1   22.40    1.19
   4  -6   1   70.97    3.50
   4  -6   1   68.55    3.52
   4  -6  -1   68.43    3.47
   4  -6  -1   68.70    3.51
   5  -6  -1    1.59    0.29
   5  -6  -1    1.35    0.20
   5  -6  -1    1.52    0.27
   6  -6   1   14.27    0.86
   6  -6   1   13.86    0.85
   6  -6  -1   13.95    0.87
   6  -6  -1   13.57    0.84
   7  -6   1    0.74    0.19
   7  -6  -1    0.76    0.22
   7  -6  -1    0.75    0.20
   8  -6   1    0.46    0.19
   8  -6   1    0.42    0.14
   8  -6  -1    0.31    0.13
   8  -6  -1    0.29    0.15
   9  -6   1    5.27    0.44
   9  -6   1    5.04    0.38
   9  -6  -1    5.67    0.50
   9  -6  -1    6.50    0.40
   0  -7   1   38.59    1.98
   0  -7  -1   36.89    1.96
  -1  -7  -1   10.50    0.65
   1  -7   1    9.91    1.61
   1  -7   1   11.48    0.62
  -1  -7   1    9.29    0.65
   1  -7  -1    8.86    0.61
  -2  -7  -1   25.47    1.43
  -2  -7   1   26.45    1.44
   3  -7   1    4.08    0.33
   3  -7   1    4.62    0.40
  -3  -7  -1    4.28    0.50
  -3  -7   1    3.91    0.55
   3  -7  -1    3.97    0.33
   3  -7  -1    4.00    0.38
   4  -7   1   11.64    0.72
   4  -7   1   11.03    0.68
   4  -7  -1   11.85    0.68
   4  -7  -1   12.32    0.74
   5  -7   1   21.59    1.16
   5  -7   1   20.24    1.09
   5  -7   1   20.91    1.18
   5  -7  -1   19.59    1.08
   5  -7  -1   20.04    1.16
   5  -7  -1   19.63    1.14
   6  -7   1    4.04    0.39
   6  -7  -1    3.98    0.39
   7  -7   1   13.14    0.85
   7  -7   1   13.63    0.84
   7  -7  -1   15.50    0.86
   7  -7  -1   14.32    0.86
   8  -7   1    0.81    0.18
   8  -7   1    0.78    0.20
   8  -7  -1    1.07    0.31
   9  -7   1    3.75    0.27
   9  -7   1    3.15    0.30
   9  -7  -1    3.27    0.29
   0  -8  -1    6.32    0.48
   0  -8   1    6.49    0.49
  -1  -8  -1    7.27    0.51
   1  -8   1    6.93    0.46
  -1  -8   1    5.99    0.47
   1  -8  -1    6.00    0.46
   2  -8   1    7.72    0.49
  -2  -8  -1    7.79    0.56
   2  -8   1    7.30    0.55
  -2  -8   1    6.91    0.56
   2  -8  -1    6.20    0.55
   2  -8  -1    6.94    0.49
   3  -8   1   35.17    1.88
  -3  -8  -1   34.24    1.91
   3  -8   1   36.55    1.86
  -3  -8   1   36.14    1.92
   3  -8  -1   35.70    1.88
   3  -8  -1   34.96    1.85
   4  -8   1    1.73    0.31
   4  -8   1    1.72    0.23
   4  -8   1    2.05    0.26
   4  -8  -1    1.77    0.32
   4  -8  -1    1.80    0.23
   5  -8   1   16.58    0.93
   5  -8   1   14.95    0.85
   5  -8   1   16.72    0.96
   5  -8  -1   15.12    0.93
   5  -8  -1   14.91    0.85
   5  -8  -1   15.05    0.92
   6  -8   1   -0.01    0.16
   6  -8   1    0.01    0.11
   6  -8  -1    0.16    0.17
   6  -8  -1    0.08    0.12
   7  -8   1    1.76    0.27
   7  -8   1    1.74    0.24
   7  -8  -1    1.69    0.31
   7  -8  -1    1.92    0.27
   8  -8   1    2.14    0.21
   8  -8   1    2.10    0.23
   8  -8  -1    2.12    0.21
   8  -8  -1    2.00    0.27
   0  -9   1    7.47    0.53
   0  -9  -1    7.37    0.53
  -1  -9  -1    9.75    0.65
   1  -9   1   10.44    0.66
   1  -9  -1   10.52    0.64
  -1  -9   1   10.60    0.68
   2  -9   1   13.72    0.77
  -2  -9  -1   13.54    0.81
  -2  -9   1   11.75    0.79
   2  -9  -1   12.13    0.76
   3  -9   1    2.81    0.25
  -3  -9  -1    2.59    0.39
  -3  -9   1    3.06    0.36
   3  -9  -1    2.96    0.28
   4  -9   1    8.62    0.61
   4  -9   1    8.64    0.60
   4  -9   1    8.66    0.55
  -4  -9  -1    8.76    0.74
   4  -9  -1    9.87    0.55
   4  -9  -1    9.53    0.61
   4  -9  -1    9.83    0.62
   5  -9   1    0.92    0.17
   5  -9   1    1.01    0.20
   5  -9  -1    1.34    0.19
   5  -9  -1    1.35    0.22
   5  -9  -1    1.18    0.28
   6  -9   1   14.52    0.79
   6  -9   1   13.36    0.81
   6  -9  -1   14.44    0.81
   6  -9  -1   12.98    0.80
   7  -9   1    3.21    0.26
   7  -9   1    3.69    0.47
   7  -9  -1    3.48    0.35
   0 -10   1   10.94    0.70
   0 -10  -1   11.21    0.68
  -1 -10  -1    6.09    0.50
   1 -10   1    5.03    0.40
   1 -10  -1    4.84    0.40
  -2 -10  -1   27.59    1.46
  -2 -10   1   25.73    1.45
  -3 -10  -1    0.26    0.15
   3 -10   1    0.29    0.13
   3 -10   1    0.50    0.14
  -3 -10   1    0.34    0.23
   3 -10  -1    0.32    0.12
   4 -10   1    8.82    0.63
   4 -10   1    9.96    0.55
   4 -10   1    9.73    0.60
  -4 -10  -1    9.96    0.71
   4 -10  -1    9.06    0.60
   4 -10  -1    9.66    0.55
   5 -10   1    7.56    0.48
   5 -10  -1    7.39    0.50
   6 -10   1    0.26    0.11
   6 -10  -1    0.35    0.13
   0 -11  -1    1.50    0.23
   0 -11   1    1.47    0.19
   1 -11   1    6.60    0.43
  -1 -11  -1    6.56    0.43
  -1 -11   1    6.26    0.45
   1 -11  -1    6.16    0.41
  -2 -11  -1    0.68    0.17
   2 -11   1    0.58    0.13
   2 -11  -1    0.78    0.13
  -2 -11   1    0.63    0.18
   3 -11   1    0.33    0.14
   3 -11   1    0.21    0.10
  -3 -11  -1    0.36    0.14
   3 -11  -1    0.14    0.07
   3 -11  -1    0.18    0.12
  -3 -11   1    0.15    0.14
   4 -11  -1    0.10    0.10
   4 -11  -1    0.05    0.08
   0 -12   1   22.25    1.11
   0 -12  -1   19.95    1.10
   0   0  -2   54.51    2.71
   0   0   2   54.48    2.71
   1   0  -2   51.20    2.54
  -1   0   2   51.20    2.54
   1   0   2   51.13    2.56
  -1   0  -2   51.77    2.56
   2   0   2   68.67    3.46
  -2   0  -2   70.12    3.47
   2   0  -2   69.56    3.43
  -2   0   2   70.24    3.43
   3   0   2   48.77    2.50
  -3   0   2   50.97    2.45
   4   0   2    6.40    0.41
   5   0   2    5.43    0.37
   6   0   2    3.19    0.39
   6   0  -2    3.20    0.41
   6   0  -2    3.12    0.35
   7   0  -2    0.08    0.17
   7   0  -2    0.22    0.29
   7   0   2    0.01    0.12
   8   0   2   15.06    0.89
   8   0  -2   14.86    0.90
   9   0   2    8.34    0.62
  10   0   2    0.77    0.19
  11   0   2    0.09    0.19
   0   1  -2  156.62    7.80
   0  -1   2  160.00    7.79
   1   1  -2  114.05    5.80
   1  -1   2  110.62    5.80
  -1  -1   2  122.69    5.80
  -1   1  -2  124.76    5.81
   1   1   2  115.01    5.80
   2  -1   2  189.77    9.27
   2   1  -2  193.60    9.26
  -2   1   2  197.33    9.29
  -2  -1   2  188.04    9.29
   2   1   2  178.20    9.27
  -2   1  -2  182.68    9.27
   3   1  -2   14.79    0.80
   3  -1   2   15.01    0.82
   3   1   2   15.24    0.84
  -3   1  -2   15.76    0.83
  -3  -1   2   16.12    0.81
   4  -1   2   11.90    0.70
   4   1   2   13.60    0.73
   4   1   2   13.08    0.73
   5  -1   2   19.98    0.97
   5  -1   2   19.23    0.99
   5   1   2   16.70    0.96
   5   1   2   17.22    0.96
   5  -1  -2   15.41    0.97
   5   1   2   16.11    0.96
   6  -1   2    9.07    0.60
   6   1  -2    8.56    0.59
   6  -1  -2    9.14    0.60
   6  -1  -2    9.41    0.60
   6   1   2    9.10    0.60
   7   1  -2   31.92    1.76
   7  -1   2   32.71    1.78
   7  -1   2   31.41    1.77
   7  -1  -2   34.91    1.77
   7   1   2   35.31    1.78
   7  -1  -2   34.02    1.77
   8   1  -2    6.14    0.48
   8  -1   2    5.36    0.48
   8  -1   2    5.75    0.45
   8   1   2    5.64    0.43
   8  -1  -2    5.42    0.49
   8  -1  -2    5.29    0.48
   9  -1   2   18.67    1.09
   9   1   2   19.19    1.09
  10  -1   2    2.77    0.33
  10   1   2    2.22    0.26
  11  -1   2    4.60    0.36
  11   1   2    4.41    0.39
   0   2   2   24.40    1.24
   0   2  -2   23.28    1.25
   0  -2   2   23.48    1.24
   1  -2   2   75.56    3.90
   1   2  -2   76.29    3.91
  -1   2   2   78.95    3.90
  -1   2  -2   79.74    3.91
  -1  -2   2   78.70    3.91
   1   2   2   80.28    3.91
   2   2  -2  154.38    7.77
   2  -2   2  154.12    7.76
  -2   2   2  152.68    7.74
  -2   2  -2  161.37    7.77
   2   2   2  156.02    7.81
  -2  -2   2  163.27    7.76
   3  -2   2  189.64    9.29
  -3   2   2  192.33    9.26
   3   2  -2  188.86    9.30
   3   2   2  189.90    9.32
   3   2   2  184.49    9.31
  -3  -2   2  184.69    9.29
  -3   2  -2  188.32    9.30
   4   2  -2   79.20    4.01
   4  -2   2   73.85    4.01
  -4   2  -2   83.73    4.03
  -4  -2   2   86.00    4.03
   4   2   2   79.90    4.02
   4   2   2   79.25    4.05
   5   2  -2    4.15    0.38
   5  -2   2    4.54    0.34
   5  -2   2    4.27    0.36
   5   2   2    4.17    0.54
   5  -2  -2    4.18    0.36
   5   2   2    4.08    0.31
   5  -2  -2    3.85    0.37
   6  -2   2   10.46    0.66
   6  -2   2   11.00    0.67
   6   2  -2   11.12    0.67
   6  -2  -2   10.57    0.67
   6   2   2   10.40    0.65
   6  -2  -2   10.35    0.66
   7  -2   2   13.07    0.80
   7  -2   2   12.66    0.80
   7   2  -2   13.90    0.82
   7   2   2   13.39    0.80
   7  -2  -2   13.66    0.82
   7  -2  -2   13.36    0.81
   8   2  -2    8.16    0.62
   8  -2   2    8.37    0.61
   8  -2   2    8.10    0.61
   8   2   2   10.19    0.61
   8  -2  -2   10.25    0.64
   8  -2  -2    9.92    0.65
   9  -2   2    6.42    0.51
   9  -2   2    6.64    0.52
   9   2   2    6.17    0.49
  10  -2   2    3.80    0.37
  10   2   2    3.15    0.34
  11  -2   2    5.60    0.40
   0   3  -2   20.79    1.14
   0   3   2   20.42    1.12
   0  -3   2   20.31    1.12
   1  -3   2   48.15    2.42
   1   3  -2   47.98    2.44
  -1   3   2   49.05    2.41
  -1  -3   2   46.07    2.42
  -1   3  -2   45.56    2.42
   1   3   2   45.87    2.42
  -2   3   2   28.27    1.53
   2  -3   2   28.04    1.54
   2   3  -2   26.57    1.56
  -2   3  -2   30.79    1.57
  -2  -3   2   30.26    1.56
   2   3   2   31.34    1.58
  -3   3   2   26.80    1.30
   3  -3   2   25.15    1.32
  -3  -3   2   23.35    1.32
  -3   3  -2   21.86    1.32
   4   3  -2    6.03    0.59
   4  -3   2    5.84    0.44
   4  -3   2    5.81    0.40
  -4   3   2    6.10    0.40
   4  -3   2    5.71    0.38
   4   3   2    4.53    0.55
   4   3   2    4.90    0.54
  -4   3  -2    5.46    0.51
   4  -3  -2    4.90    0.41
  -4  -3   2    5.23    0.48
   4   3   2    4.80    0.37
   4  -3  -2    4.83    0.40
   5  -3   2   16.24    0.94
   5   3  -2   14.58    1.12
   5   3  -2   16.62    0.95
   5  -3   2   16.32    0.94
   5  -3  -2   17.75    0.95
   5   3   2   17.87    0.95
   5  -3  -2   17.77    0.95
   6  -3   2   15.80    0.91
   6  -3   2   16.73    0.92
   6  -3  -2   14.74    0.89
   6  -3  -2   14.94    0.91
   6   3   2   15.53    0.89
   7  -3   2    4.23    0.39
   7   3  -2    3.93    0.35
   7  -3   2    4.16    0.38
   7  -3  -2    3.94    0.41
   7  -3  -2    4.31    0.38
   7   3   2    3.90    0.34
   8  -3   2   20.85    1.24
   8  -3   2   19.20    1.20
   8   3   2   24.05    1.24
   8  -3  -2   22.84    1.22
   8  -3  -2   21.81    1.24
   9  -3   2    2.01    0.32
   9  -3   2    2.39    0.32
   9  -3  -2    1.92    0.34
   9   3   2    1.84    0.29
  10  -3   2    8.55    0.58
  10  -3   2    9.14    0.57
  10   3   2    9.04    0.57
  10  -3  -2    8.17    0.58
   0   4  -2   40.20    2.22
   0  -4   2   41.82    2.20
   0   4   2   43.14    2.21
  -1   4   2  107.57    5.23
   1  -4   2  105.30    5.22
   1   4  -2   99.30    5.24
  -1  -4   2  104.39    5.22
  -1   4  -2  103.03    5.24
   1   4   2  101.41    5.23
   2  -4   2   31.85    1.71
  -2   4   2   31.81    1.71
   2   4   2   31.10    1.75
   3   4  -2  155.22    8.34
  -3   4   2  177.98    8.30
   3  -4   2  167.47    8.29
   3  -4   2  160.74    8.23
   3  -4  -2  158.48    8.23
  -3  -4   2  168.04    8.32
   3   4   2  174.17    8.24
  -3   4  -2  168.78    8.33
   4  -4   2   34.88    1.76
   4  -4   2   34.43    1.75
   4  -4   2   32.32    1.71
   4  -4  -2   32.03    1.74
   4   4   2   32.92    1.74
  -4  -4   2   33.45    1.89
   5  -4   2   17.39    0.99
   5  -4   2   19.58    1.06
   5  -4  -2   18.41    1.04
   5   4   2   19.03    1.04
   6  -4   2   18.25    1.10
   6  -4   2   17.81    1.10
   6  -4  -2   20.54    1.10
   6  -4  -2   20.17    1.12
   6   4   2   21.26    1.12
   7  -4   2    4.60    0.37
   7  -4   2    4.11    0.39
   7   4   2    3.46    0.36
   7  -4  -2    3.58    0.39
   7  -4  -2    3.68    0.41
   8  -4   2    6.15    0.46
   8  -4   2    5.39    0.45
   8  -4  -2    5.26    0.47
   9  -4   2    4.63    0.42
   9  -4   2    3.72    0.39
   9  -4  -2    5.04    0.38
   9   4   2    4.84    0.37
  10  -4   2   13.00    0.76
  10  -4   2   13.46    0.79
   0   5   2   -0.30    0.30
   0   5  -2    0.60    0.37
   1   5  -2    0.94    0.40
   1  -5   2    0.67    0.27
  -1   5   2    0.53    0.34
  -1   5  -2    1.58    0.41
   1   5   2    0.86    0.36
  -1  -5   2    1.26    0.31
   2  -5   2    8.52    0.73
   2  -5   2    7.78    0.52
   2  -5   2    8.18    0.57
  -2   5   2    8.83    0.80
  -2   5  -2   10.18    0.90
   2  -5  -2    8.80    0.54
  -2  -5   2    9.96    0.77
   2  -5  -2    9.50    0.58
   3  -5   2   26.95    1.43
   3  -5   2   26.70    1.62
   3  -5   2   28.46    1.46
   3  -5  -2   28.53    1.46
   3  -5  -2   26.20    1.42
  -3  -5   2   27.28    1.65
   4  -5   2    6.70    0.45
   4  -5   2    6.92    0.48
   4  -5   2    7.21    0.48
   4  -5  -2    6.23    0.46
   4  -5  -2    6.35    0.43
   4   5   2    6.65    0.47
   5  -5   2   15.79    0.94
   5  -5   2   14.21    0.86
   5  -5   2   14.96    0.92
   5   5   2   17.86    0.95
   5  -5  -2   16.51    0.93
   5  -5  -2   15.10    0.86
   5  -5  -2   17.36    0.95
   6  -5   2    6.39    0.46
   6  -5   2    6.99    0.52
   6  -5   2    7.56    0.52
   6  -5  -2    7.52    0.55
   6   5   2    7.11    0.52
   6  -5  -2    7.25    0.52
   7  -5   2   24.12    1.31
   7  -5   2   23.44    1.29
   7   5   2   22.65    1.29
   7  -5  -2   22.05    1.30
   7  -5  -2   22.35    1.28
   8  -5   2    7.34    0.54
   8  -5  -2    7.46    0.56
   8  -5  -2    6.32    0.56
   9  -5   2    2.64    0.31
   9  -5   2    2.58    0.33
   9  -5  -2    2.55    0.32
  10  -5   2    2.27    0.31
  10  -5   2    2.59    0.34
   0  -6   2    3.97    0.37
   0  -6   2    4.34    0.75
   0  -6  -2    3.99    0.34
   1  -6   2    9.08    0.95
   1  -6   2    9.14    0.62
   1  -6   2   10.36    0.59
  -1  -6  -2    9.81    0.61
  -1  -6   2    9.40    0.97
   1  -6  -2    8.25    0.64
   1  -6  -2    8.87    0.56
  -1  -6   2    9.03    0.63
   2  -6   2   60.82    3.05
  -2  -6  -2   58.45    3.08
   2  -6   2   61.29    3.07
   2  -6   2   57.43    3.32
  -2  -6   2   60.89    3.11
   2  -6  -2   62.64    3.05
   2  -6  -2   62.32    3.07
  -2  -6   2   58.83    3.29
  -3  -6  -2   25.39    1.53
   3  -6   2   27.87    1.45
   3  -6  -2   28.74    1.45
   3  -6  -2   28.49    1.49
   4  -6   2   13.97    0.82
   4  -6   2   14.15    0.84
   4  -6  -2   12.70    0.80
   5  -6   2    2.42    0.28
   5  -6   2    2.28    0.27
   5  -6   2    2.59    0.29
   5  -6  -2    3.35    0.30
   5  -6  -2    3.18    0.29
   5  -6  -2    3.32    0.36
   6  -6   2    5.53    0.46
   6  -6   2    5.37    0.44
   6  -6   2    5.05    0.39
   6  -6  -2    5.91    0.48
   6  -6  -2    6.17    0.44
   7  -6   2    7.84    0.58
   7  -6   2    8.08    0.55
   7  -6  -2    6.59    0.53
   7  -6  -2    7.68    0.55
   8  -6   2    5.61    0.42
   8  -6   2    5.36    0.43
   8  -6  -2    5.02    0.44
   9  -6   2    1.61    0.29
   9  -6   2    1.62    0.25
   9  -6  -2    1.75    0.21
   0  -7  -2    4.58    0.38
   0  -7   2    4.75    0.40
   1  -7   2    4.21    0.32
  -1  -7  -2    4.39    0.38
   1  -7   2    3.06    1.16
  -1  -7   2    3.63    0.40
   1  -7  -2    3.12    0.34
  -2  -7  -2   23.06    1.28
   2  -7   2   23.56    1.33
   2  -7   2   23.60    1.25
  -2  -7   2   22.69    1.30
   2  -7  -2   22.43    1.24
   3  -7   2   16.66    1.01
   3  -7   2   16.21    0.98
   3  -7  -2   18.73    1.02
   3  -7  -2   19.23    0.99
  -3  -7   2   18.36    1.11
   4  -7   2    4.49    0.37
   4  -7   2    4.11    0.33
   4  -7   2    4.09    0.39
   4  -7  -2    4.00    0.38
   4  -7  -2    3.85    0.32
   5  -7   2    1.23    0.29
   5  -7   2    1.24    0.21
   5  -7   2    1.27    0.23
   5  -7  -2    1.69    0.25
   5  -7  -2    1.69    0.23
   5  -7  -2    1.65    0.30
   6  -7   2   25.67    1.45
   6  -7   2   23.35    1.35
   6  -7  -2   29.84    1.56
   6  -7  -2   26.97    1.45
   7  -7   2   24.12    1.32
   7  -7   2   23.82    1.29
   7  -7  -2   21.80    1.30
   7  -7  -2   23.42    1.28
   8  -7   2   21.75    1.21
   8  -7  -2   21.62    1.18
   9  -7   2    2.25    0.24
   9  -7   2    2.05    0.20
   9  -7  -2    2.34    0.21
   0  -8   2    0.83    0.20
   0  -8  -2    1.00    0.24
  -1  -8  -2    8.32    0.57
   1  -8   2    7.82    0.54
  -1  -8   2    8.09    0.57
   1  -8  -2    8.18    0.54
   2  -8   2   24.68    1.38
   2  -8   2   23.31    1.38
  -2  -8  -2   23.54    1.40
  -2  -8   2   28.70    1.43
   2  -8  -2   25.71    1.40
   2  -8  -2   27.27    1.38
  -3  -8  -2   19.89    1.17
   3  -8   2   20.33    1.14
   3  -8   2   19.37    1.16
  -3  -8   2   21.57    1.20
   3  -8  -2   21.40    1.17
   3  -8  -2   22.19    1.14
   4  -8   2   32.25    1.75
   4  -8   2   31.68    1.71
   4  -8   2   31.29    1.67
  -4  -8  -2   29.13    1.75
   4  -8  -2   33.38    1.72
   4  -8  -2   33.44    1.66
   5  -8   2    0.10    0.13
   5  -8   2    0.26    0.17
   5  -8   2    0.13    0.12
   5  -8  -2    0.19    0.19
   5  -8  -2    0.06    0.12
   5  -8  -2    0.09    0.18
   6  -8   2    8.83    0.60
   6  -8   2    8.80    0.60
   6  -8  -2    9.67    0.62
   6  -8  -2    8.91    0.62
   7  -8   2    2.42    0.25
   7  -8   2    2.58    0.31
   7  -8  -2    2.13    0.35
   8  -8   2    0.85    0.15
   8  -8   2    0.97    0.18
   8  -8  -2    0.94    0.16
   0  -9   2    7.65    0.54
   0  -9  -2    7.47    0.51
   1  -9   2   68.39    3.43
  -1  -9  -2   67.52    3.43
  -1  -9   2   67.23    3.44
   1  -9  -2   65.57    3.42
   2  -9   2   22.99    1.29
  -2  -9  -2   21.84    1.30
  -2  -9   2   25.07    1.34
   2  -9  -2   25.02    1.30
  -3  -9  -2    4.33    0.44
   3  -9   2    4.25    0.35
  -3  -9   2    4.55    0.49
   3  -9  -2    4.98    0.35
   4  -9   2    1.83    0.32
   4  -9   2    2.19    0.30
  -4  -9  -2    2.20    0.49
   4  -9   2    2.12    0.23
   4  -9  -2    2.42    0.27
   4  -9  -2    1.96    0.33
   4  -9  -2    2.01    0.24
   5  -9   2   15.87    0.86
   5  -9   2   16.66    0.94
   5  -9   2   16.38    0.93
   5  -9  -2   15.20    0.84
   5  -9  -2   16.52    0.93
   5  -9  -2   15.79    0.94
   6  -9   2    2.86    0.28
   6  -9   2    2.63    0.30
   6  -9  -2    3.39    0.32
   6  -9  -2    2.90    0.29
   7  -9   2    5.24    0.51
   7  -9  -2    6.12    0.47
   0 -10  -2    0.01    0.09
   1 -10  -2    7.99    0.58
   2 -10   2    1.76    0.25
  -2 -10  -2    2.08    0.27
   2 -10  -2    2.26    0.25
  -2 -10   2    2.31    0.33
   3 -10   2   41.76    2.31
  -3 -10  -2   44.30    2.31
   3 -10   2   44.04    2.27
   3 -10  -2   45.10    2.26
  -3 -10   2   46.81    2.33
   4 -10   2    1.98    0.35
   4 -10   2    2.45    0.28
  -4 -10  -2    2.45    0.34
   4 -10  -2    2.09    0.20
   4 -10  -2    2.16    0.29
   5 -10   2   10.08    0.59
   5 -10   2   10.73    0.57
   5 -10  -2    8.31    0.59
   6 -10   2    4.90    0.37
   6 -10   2    5.36    0.38
   6 -10  -2    4.82    0.36
   6 -10  -2    5.03    0.38
   0 -11   2    5.33    0.39
   0 -11  -2    5.21    0.39
   1 -11   2    2.51    0.24
  -1 -11  -2    2.51    0.25
  -1 -11   2    2.64    0.29
   1 -11  -2    2.63    0.23
   2 -11   2    9.80    0.63
  -2 -11  -2   10.44    0.63
   2 -11   2   10.66    0.61
   2 -11  -2   11.13    0.61
  -2 -11   2   11.19    0.66
  -3 -11  -2    4.43    0.35
   3 -11   2    4.83    0.32
   3 -11   2    4.30    0.36
   3 -11  -2    4.72    0.35
   3 -11  -2    5.40    0.32
  -3 -11   2    5.30    0.46
   4 -11   2    2.46    0.23
   4 -11   2    2.97    0.24
   4 -11  -2    2.26    0.28
   0   0  -3    0.01    0.06
   0   0   3   -0.02    0.05
   1   0   3  241.10   12.17
  -1   0  -3  249.79   12.18
  -1   0   3  251.14   12.23
   1   0  -3  247.80   12.16
  -2   0  -3   10.07    0.60
   2   0  -3   10.13    0.56
  -2   0   3   10.38    0.56
   2   0   3   10.65    0.59
   3   0   3   26.34    1.46
  -3   0   3   29.31    1.41
   5   0   3    7.24    0.49
   5   0   3    8.27    0.54
   6   0  -3   26.34    1.46
   6   0   3   28.50    1.46
   6   0   3   26.78    1.49
   7   0   3   44.34    2.27
   7   0  -3   42.08    2.30
   8   0   3    1.51    0.23
   9   0   3    0.46    0.17
  10   0   3    3.38    0.34
  11   0   3    1.98    0.23
   0   1   3  101.21    5.09
   0   1  -3  104.39    5.10
   0  -1   3  102.25    5.09
   1   1  -3  191.36    9.09
  -1   1   3  190.71    9.08
   1  -1   3  186.21    9.09
  -1   1  -3  176.76    9.09
  -1  -1   3  182.65    9.08
   1   1   3  178.69    9.09
   2  -1   3  175.89    9.12
  -2   1   3  182.87    9.10
   2   1  -3  182.40    9.11
  -2   1  -3  191.43    9.14
   2   1   3  183.75    9.14
  -2  -1   3  193.29    9.11
   3   1  -3   55.68    2.77
   3  -1   3   55.13    2.80
  -3   1   3   57.74    2.75
  -3   1   3   58.36    2.75
  -3   1  -3   55.25    2.81
  -3  -1   3   53.82    2.77
   3   1   3   51.36    2.80
  -4  -1   3    8.50    0.47
  -4   1  -3    8.00    0.54
   4   1   3    7.69    0.52
   5  -1   3   15.96    0.90
   5  -1   3   15.41    0.92
   5  -1   3   16.04    0.90
   5  -1  -3   16.01    0.92
   5   1   3   16.42    0.90
   5   1   3   17.07    0.99
   6  -1   3    4.55    0.40
   6  -1   3    4.59    0.38
   6  -1  -3    4.61    0.41
   6   1   3    4.99    0.36
   7  -1   3    2.17    0.33
   7  -1   3    2.31    0.25
   7  -1  -3    2.31    0.34
   7   1   3    2.17    0.25
   8  -1   3   31.14    1.73
   8  -1   3   33.71    1.75
   8   1   3   32.06    1.74
   8  -1  -3   32.18    1.73
   9  -1   3   45.79    2.37
   9   1   3   44.52    2.35
   9  -1  -3   44.68    2.36
  10  -1   3    5.00    0.38
  10   1   3    4.80    0.40
  11  -1   3    2.54    0.26
  11   1   3    2.56    0.25
   0  -2   3  270.87   13.56
   0   2  -3  280.25   13.58
   1   2  -3   43.84    2.20
   1  -2   3   41.63    2.19
  -1  -2   3   42.85    2.19
  -1   2  -3   43.23    2.21
  -2   2   3    1.33    0.18
   2  -2   3    1.36    0.19
  -2   2   3    1.44    0.16
   2   2  -3    1.60    0.21
   2   2   3    0.96    0.21
  -2   2  -3    0.96    0.20
   3   2  -3   27.61    1.46
  -3   2   3   27.19    1.41
   3  -2   3   26.39    1.45
  -3   2   3   29.06    1.42
   3   2   3   27.03    1.48
  -3   2  -3   27.61    1.49
   3   2   3   26.90    1.48
  -3  -2   3   27.66    1.45
   4  -2   3    3.25    0.28
   4   2  -3    3.55    0.32
   4   2   3    2.60    0.24
  -4  -2   3    2.87    0.30
   4  -2  -3    2.61    0.29
   4   2   3    2.75    0.40
  -4   2  -3    2.52    0.35
   4   2   3    2.72    0.39
   5  -2   3    2.47    0.26
   5  -2   3    2.34    0.29
   5  -2  -3    2.13    0.37
   5  -2  -3    2.69    0.30
   5   2   3    2.76    0.26
   6  -2   3   75.18    3.82
   6  -2   3   70.36    3.83
   6   2   3   81.03    3.82
   6  -2  -3   74.13    3.80
   7  -2   3   13.43    0.79
   7  -2   3   13.53    0.80
   7   2   3   12.16    0.78
   7  -2  -3   12.21    0.78
   8  -2   3   25.85    1.34
   8  -2   3   24.34    1.31
   8   2   3   21.54    1.31
   8  -2  -3   22.91    1.31
   9  -2   3   11.38    0.73
   9  -2   3   10.21    0.70
   9  -2  -3   11.40    0.73
   9   2   3   11.50    0.71
  10  -2   3    0.72    0.19
  10   2   3    0.51    0.13
  11  -2   3    1.98    0.23
   0  -3   3    0.37    0.13
   0   3  -3    0.53    0.16
  -1   3   3  115.22    5.53
   1   3  -3  110.46    5.55
   1  -3   3  109.43    5.53
  -1   3  -3  106.20    5.55
  -1  -3   3  111.71    5.54
   1   3   3  110.46    5.54
   2   3  -3   29.65    1.71
  -2   3   3   31.60    1.67
   2  -3   3   30.11    1.68
  -2   3  -3   34.13    1.72
  -2  -3   3   33.50    1.70
   3  -3   3   88.62    4.42
  -3   3   3   88.31    4.39
   3  -3   3   83.77    4.38
  -3   3  -3   88.76    4.45
   3   3   3   86.35    4.46
   3   3   3   87.66    4.46
  -3  -3   3   90.27    4.43
   4  -3   3   28.66    1.44
   4  -3   3   28.66    1.45
   4   3  -3   27.67    1.57
   4  -3   3   28.42    1.50
  -4   3   3   30.19    1.42
  -4  -3   3   25.93    1.48
   4   3   3   26.15    1.43
  -4   3  -3   26.12    1.54
   4  -3  -3   24.69    1.42
   4   3   3   24.29    1.53
   5   3  -3   17.88    0.99
   5  -3   3   18.32    0.98
   5  -3   3   15.88    0.93
   5  -3  -3   17.79    0.98
   5  -3  -3   16.41    0.98
   6   3  -3    6.42    0.52
   6  -3   3    6.91    0.51
   6  -3   3    7.06    0.50
   6  -3  -3    7.40    0.50
   6   3   3    7.32    0.49
   7  -3   3   28.06    1.49
   7  -3   3   27.96    1.51
   7  -3  -3   27.65    1.48
   7  -3  -3   26.36    1.49
   7   3   3   26.40    1.49
   8  -3   3    7.67    0.56
   8  -3   3    7.42    0.54
   8  -3  -3    7.86    0.56
   8   3   3    7.74    0.53
   9  -3   3    2.58    0.29
   9  -3   3    2.54    0.33
   9   3   3    2.78    0.32
   9  -3  -3    2.87    0.30
  10  -3   3   15.46    0.93
  10  -3   3   16.74    0.95
  10   3   3   17.22    0.95
  10  -3  -3   17.51    0.95
   0   4  -3   13.31    0.88
   0   4   3   12.71    0.85
   0  -4   3   13.60    0.83
   1  -4   3   36.22    1.86
   1   4  -3   36.45    1.91
  -1   4   3   35.71    1.86
   1   4   3   31.29    1.87
  -1  -4   3   33.82    1.86
  -1   4  -3   32.99    1.89
   2  -4   3   25.98    1.43
   2   4  -3   24.60    1.49
  -2   4   3   25.59    1.42
   2   4   3   25.73    1.47
  -2  -4   3   25.95    1.43
   2   4   3   24.19    1.33
  -2   4  -3   25.00    1.47
   3  -4   3   10.89    0.75
   3  -4   3   10.42    0.65
  -3   4   3   10.91    0.78
   3   4   3   10.68    0.64
  -3  -4   3   10.63    0.75
   3  -4  -3   10.30    0.64
  -3   4  -3   11.26    0.86
   4  -4   3    4.38    0.34
   4  -4   3    4.75    0.36
  -4   4   3    4.82    0.57
   4  -4   3    4.86    0.38
  -4  -4   3    4.60    0.60
   4  -4  -3    5.16    0.38
   4   4   3    4.92    0.37
   4   4   3    4.29    0.73
   5  -4   3   25.36    1.48
   5  -4   3   26.42    1.48
   5  -4   3   23.96    1.42
   5  -4  -3   29.05    1.48
   5   4   3   29.89    1.49
   5  -4  -3   29.84    1.48
   6  -4   3   16.03    0.91
   6  -4   3   17.01    0.93
   6  -4   3   14.90    0.84
   6  -4  -3   14.81    0.92
   6   4   3   14.80    0.90
   6  -4  -3   14.94    0.90
   7  -4   3   30.04    1.66
   7  -4   3   32.02    1.70
   7  -4  -3   30.20    1.67
   7   4   3   31.55    1.68
   7  -4  -3   30.28    1.66
   8  -4   3    2.91    0.29
   8  -4  -3    2.73    0.30
   9  -4   3    5.68    0.44
   9  -4   3    5.45    0.42
   9   4   3    5.37    0.41
   9  -4  -3    5.54    0.42
  10  -4   3    2.77    0.31
  10  -4   3    2.33    0.30
   0   5  -3    5.95    0.80
   0  -5   3    5.95    0.59
   0   5   3    5.73    0.72
  -1   5   3   10.88    0.96
  -1   5  -3   13.04    1.06
  -1  -5   3   13.50    0.92
   1  -5  -3   13.14    0.74
   2  -5   3   21.04    1.30
   2  -5   3   19.70    1.10
  -2   5   3   21.75    1.37
   2  -5   3   20.23    1.13
   2  -5  -3   20.35    1.10
  -2   5  -3   21.03    1.48
   2  -5  -3   20.50    1.13
  -2  -5   3   20.59    1.30
   3  -5   3   18.28    1.02
   3  -5   3   17.45    1.27
   3  -5   3   19.66    1.06
   3  -5  -3   19.67    1.05
   3  -5  -3   18.44    1.01
  -3  -5   3   19.58    1.28
   4  -5   3   42.51    2.12
   4  -5   3   40.39    2.05
   4   5   3   39.90    2.10
   4  -5  -3   37.65    2.03
   5  -5   3   19.99    1.05
   5  -5   3   20.70    1.07
   5  -5  -3   16.10    1.02
   5  -5  -3   16.77    1.04
   5   5   3   17.40    1.04
   6  -5   3   25.37    1.39
   6  -5   3   27.67    1.47
   6  -5   3   27.80    1.50
   6  -5  -3   26.01    1.48
   6  -5  -3   27.13    1.48
   6   5   3   27.76    1.48
   7  -5   3   12.44    0.77
   7  -5   3   13.09    0.79
   7  -5  -3   11.15    0.76
   7   5   3   12.23    0.76
   7  -5  -3   12.49    0.78
   8  -5   3    1.24    0.23
   8  -5   3    1.44    0.22
   8  -5  -3    1.30    0.23
   9  -5   3   11.22    0.69
   9  -5  -3   11.16    0.69
  10  -5   3    2.41    0.25
  10  -5   3    2.66    0.28
  10  -5  -3    2.74    0.28
   0  -6  -3   16.41    0.92
   0  -6   3   16.97    0.94
   0  -6   3   15.65    1.26
   1  -6   3   19.92    1.44
   1  -6   3   20.23    1.08
   1  -6   3   18.38    1.09
  -1  -6  -3   20.21    1.10
  -1  -6   3   20.58    1.12
  -1  -6   3   20.17    1.44
   1  -6  -3   18.58    1.10
   1  -6  -3   19.40    1.07
  -2  -6  -3   22.34    1.22
   2  -6   3   21.27    1.61
   2  -6   3   22.86    1.18
   2  -6   3   21.84    1.20
  -2  -6   3   20.42    1.26
   2  -6  -3   21.47    1.16
   2  -6  -3   22.22    1.20
   3  -6   3    0.61    0.14
  -3  -6  -3    0.54    0.20
   3  -6   3    0.51    0.18
   3  -6  -3    0.61    0.13
   4  -6   3   11.82    0.69
   4  -6   3   12.11    0.75
   4  -6   3   11.91    0.72
   4  -6  -3   11.89    0.73
   5  -6   3   63.25    3.17
   5  -6   3   62.72    3.20
   5  -6   3   62.51    3.11
   5  -6  -3   62.46    3.17
   5  -6  -3   61.48    3.18
   5  -6  -3   57.69    3.08
   6  -6   3   28.63    1.57
   6  -6   3   28.13    1.60
   6  -6   3   25.71    1.49
   6  -6  -3   31.12    1.60
   6  -6  -3   31.82    1.59
   7  -6   3   16.17    0.91
   7  -6   3   14.50    0.89
   7  -6  -3   13.16    0.88
   7  -6  -3   14.12    0.90
   8  -6   3    3.28    0.35
   8  -6   3    3.06    0.33
   8  -6  -3    2.76    0.28
   9  -6   3    7.33    0.49
   9  -6   3    7.72    0.50
   9  -6  -3    7.58    0.50
   0  -7   3    3.91    0.36
   1  -7   3    9.66    0.69
   1  -7  -3   11.12    0.64
  -1  -7   3   10.14    0.65
   2  -7   3    0.24    0.19
   2  -7   3    0.24    0.13
   2  -7  -3    0.44    0.14
   2  -7  -3    0.30    0.19
  -2  -7   3    0.66    0.24
   3  -7   3   12.69    0.74
  -3  -7  -3   12.63    0.83
   3  -7   3   12.69    0.79
   3  -7  -3   12.71    0.77
   3  -7  -3   13.02    0.73
   4  -7   3    6.24    0.46
   4  -7   3    6.24    0.41
   4  -7   3    6.13    0.46
   4  -7  -3    4.84    0.38
   4  -7  -3    4.86    0.45
   5  -7   3   16.11    0.91
   5  -7   3   16.22    0.97
   5  -7   3   15.80    0.99
   5  -7  -3   17.20    0.97
   5  -7  -3   16.38    0.89
   5  -7  -3   17.00    1.00
   6  -7   3   14.40    0.87
   6  -7   3   14.81    0.84
   6  -7   3   13.29    0.76
   6  -7  -3   13.20    0.87
   6  -7  -3   14.19    0.85
   7  -7   3    6.21    0.47
   7  -7   3    6.04    0.49
   7  -7  -3    5.27    0.51
   7  -7  -3    6.02    0.44
   8  -7   3   13.05    0.75
   8  -7  -3   12.18    0.74
   9  -7   3    0.21    0.16
   9  -7   3    0.46    0.13
   0  -8   3   42.65    2.22
   0  -8  -3   41.87    2.20
   1  -8   3   28.41    1.52
  -1  -8  -3   27.22    1.53
  -1  -8   3   29.10    1.55
   1  -8  -3   28.38    1.51
  -2  -8  -3   11.12    0.69
   2  -8   3   11.00    0.65
   2  -8   3   11.01    0.73
   2  -8  -3    9.84    0.63
   2  -8  -3    8.84    0.67
  -2  -8   3    9.58    0.66
   3  -8   3    4.28    0.35
   3  -8   3    4.16    0.40
  -3  -8  -3    4.11    0.43
   3  -8  -3    4.20    0.34
  -3  -8   3    4.00    0.51
   3  -8  -3    4.20    0.45
   4  -8   3   12.45    0.71
   4  -8   3   12.60    0.77
   4  -8   3   12.58    0.77
  -4  -8  -3   12.85    0.83
   4  -8  -3   11.20    0.75
   4  -8  -3   11.21    0.69
   5  -8   3    8.53    0.59
   5  -8   3    7.82    0.49
   5  -8  -3    8.03    0.56
   5  -8  -3    7.58    0.46
   6  -8   3   19.86    1.10
   6  -8   3   18.44    0.99
   6  -8  -3   19.15    1.08
   7  -8   3    1.37    0.26
   7  -8   3    1.30    0.20
   7  -8  -3    1.79    0.21
   8  -8   3    6.88    0.46
   8  -8  -3    7.45    0.46
   0  -9  -3    2.47    0.30
   0  -9   3    2.20    0.30
   1  -9   3    6.48    0.44
  -1  -9  -3    7.00    0.49
  -1  -9   3    5.44    0.48
   1  -9  -3    5.82    0.45
  -2  -9  -3    6.20    0.49
   2  -9   3    6.00    0.45
  -2  -9   3    6.62    0.48
   2  -9  -3    6.93    0.44
  -3  -9  -3    3.70    0.42
   3  -9   3    3.62    0.35
   3  -9   3    4.41    0.52
   3  -9   3    3.39    0.33
   3  -9  -3    3.76    0.44
   3  -9  -3    4.53    0.34
  -3  -9   3    4.50    0.47
  -4  -9  -3    9.02    0.68
   4  -9   3    8.35    0.58
   4  -9  -3    8.81    0.61
   4  -9  -3    8.89    0.62
   5  -9   3    1.71    0.19
   5  -9   3    1.69    0.27
   5  -9   3    1.70    0.29
   5  -9  -3    1.09    0.30
   5  -9  -3    1.35    0.28
   6  -9   3    5.40    0.40
   6  -9   3    5.84    0.42
   6  -9  -3    5.63    0.42
   7  -9   3    2.57    0.24
   7  -9   3    3.05    0.29
   0 -10   3    0.01    0.12
  -1 -10  -3   11.95    0.72
   1 -10   3   13.19    0.78
  -1 -10   3    9.73    0.69
   2 -10   3   15.04    0.86
  -2 -10  -3   15.36    0.88
   2 -10  -3   15.08    0.85
  -2 -10   3   14.88    0.90
  -3 -10  -3    0.69    0.21
   3 -10   3    0.78    0.18
   3 -10   3    0.73    0.18
  -3 -10   3    0.66    0.25
   3 -10  -3    0.73    0.17
   4 -10   3    1.67    0.19
   4 -10   3    1.57    0.21
  -4 -10  -3    1.52    0.28
   4 -10  -3    1.44    0.17
   4 -10  -3    1.30    0.22
   5 -10   3    0.77    0.20
   5 -10  -3    0.82    0.22
   6 -10   3    4.17    0.29
   6 -10  -3    3.37    0.34
   0 -11  -3    0.02    0.08
   0 -11   3    0.04    0.13
   1 -11   3    7.81    0.50
  -1 -11  -3    8.20    0.52
   1 -11  -3    8.31    0.51
  -1 -11   3    8.61    0.54
   2 -11   3    8.87    0.54
   2 -11   3    8.61    0.56
  -2 -11  -3    9.30    0.55
  -2 -11   3    9.43    0.59
   2 -11  -3    9.50    0.53
   3 -11   3   10.13    0.53
   3 -11   3    9.26    0.58
   3 -11  -3    8.90    0.57
   3 -11  -3    9.89    0.53
  -3 -11   3    9.36    0.59
   4 -11   3    4.74    0.34
   4 -11  -3    4.19    0.32
   0   0   4   12.41    0.71
   0   0  -4   12.36    0.72
   1   0   4  426.09   21.06
  -1   0  -4  424.31   21.12
   1   0  -4  433.30   21.13
  -1   0   4  431.75   21.24
   2   0  -4    2.47    0.23
   2   0   4    2.41    0.25
  -2   0  -4    2.33    0.27
  -2   0   4    2.66    0.21
   3   0   4    7.28    0.49
  -3   0   4    7.48    0.44
   4   0   4    6.85    0.46
   4   0   4    6.86    0.52
  -4   0   4    7.36    0.40
   5   0   4   53.76    2.84
   5   0  -4   56.16    2.84
   5   0   4   57.24    2.84
   6   0   4   37.07    1.87
   6   0   4   35.27    1.93
   6   0  -4   35.56    1.94
   6   0   4   39.29    1.94
   7   0  -4    0.25    0.24
   7   0   4    0.06    0.22
   7   0   4    0.33    0.14
   8   0   4    9.46    0.64
   9   0   4    6.64    0.48
  10   0   4   13.21    0.79
  11   0   4    4.61    0.33
   0  -1   4   38.25    1.93
   0   1  -4   37.23    1.94
   0   1   4   37.18    1.93
  -1   1   4   84.48    4.11
   1   1  -4   85.37    4.12
   1  -1   4   85.62    4.12
   1   1   4   77.64    4.12
  -1   1  -4   80.99    4.13
  -1  -1   4   78.52    4.10
   2  -1   4    5.67    0.44
  -2   1   4    6.54    0.41
   2   1  -4    6.00    0.42
   2   1   4    7.12    0.46
  -2   1  -4    7.23    0.47
  -2  -1   4    7.87    0.43
   3   1  -4   23.46    1.20
  -3   1   4   24.46    1.19
   3  -1   4   24.45    1.25
   3   1   4   21.27    1.25
  -3  -1   4   22.16    1.20
  -3   1  -4   20.79    1.25
   4  -1   4   26.15    1.45
   4  -1   4   26.90    1.49
   4   1   4   26.60    1.45
   4   1   4   27.70    1.52
  -4  -1   4   28.71    1.43
  -4   1  -4   29.79    1.56
   5  -1   4   70.26    3.50
   5  -1   4   68.82    3.47
   5  -1   4   73.52    3.51
   5  -1  -4   65.79    3.49
   5   1   4   68.58    3.50
   5   1   4   67.98    3.46
   6  -1   4    8.47    0.52
   6  -1   4    8.63    0.58
   6  -1   4    8.26    0.61
   6  -1  -4    9.33    0.60
   6   1   4    9.20    0.58
   7  -1   4   22.20    1.21
   7  -1   4   21.82    1.19
   7  -1  -4   20.20    1.19
   7   1   4   21.24    1.20
   8  -1   4    6.41    0.45
   8  -1   4    5.92    0.48
   8   1   4    5.53    0.44
   8  -1  -4    5.40    0.50
   9  -1   4    0.68    0.19
   9   1   4    0.62    0.17
   9  -1  -4    0.46    0.25
  10  -1   4    9.95    0.62
  10   1   4    9.75    0.63
  11  -1   4    4.23    0.31
   0  -2   4   30.76    1.63
   0   2   4   31.28    1.64
  -1   2   4   39.75    2.08
   1  -2   4   39.91    2.09
   1   2  -4   39.47    2.10
   1   2   4   40.56    2.10
  -1   2  -4   40.66    2.11
  -1  -2   4   41.48    2.09
   2  -2   4   41.59    2.29
   2   2  -4   41.89    2.29
  -2   2   4   43.79    2.27
  -2  -2   4   46.85    2.29
  -2   2  -4   45.54    2.32
   2   2   4   46.09    2.32
   3  -2   4   18.04    1.00
   3  -2   4   18.13    0.98
  -3   2   4   18.06    0.95
   3   2  -4   17.93    1.00
  -3   2   4   18.92    0.96
   3   2   4   14.88    0.94
   3   2   4   16.44    1.02
  -3  -2   4   17.53    0.98
  -3   2  -4   17.49    1.03
   4  -2   4    0.98    0.25
   4  -2   4    1.36    0.30
   4  -2   4    1.03    0.21
  -4   2   4    1.18    0.17
  -4   2   4    1.07    0.17
   4  -2  -4    1.49    0.23
   4   2   4    1.39    0.27
   4   2   4    1.40    0.34
   4   2   4    1.60    0.21
  -4   2  -4    1.56    0.32
   5  -2   4    4.22    0.32
   5  -2   4    3.57    0.31
   5  -2   4    4.22    0.37
   5   2   4    4.09    0.31
   5  -2  -4    4.06    0.35
   6  -2   4   23.49    1.24
   6  -2   4   23.89    1.31
   6  -2   4   23.29    1.30
   6  -2  -4   24.60    1.30
   6   2   4   23.35    1.30
   7  -2   4   12.22    0.75
   7  -2   4   11.51    0.74
   7  -2  -4   11.81    0.74
   7   2   4   11.60    0.74
   8  -2   4   26.62    1.47
   8  -2   4   27.79    1.50
   8  -2  -4   27.12    1.48
   8   2   4   26.63    1.49
   9  -2   4    1.45    0.33
   9  -2   4    1.35    0.22
   9  -2  -4    1.33    0.26
   9   2   4    1.13    0.25
  10  -2   4    4.88    0.37
  10   2   4    4.46    0.37
   0   3   4    1.01    0.20
   0   3  -4    1.10    0.24
   0  -3   4    0.86    0.18
   1  -3   4   13.58    0.80
  -1   3   4   13.67    0.79
  -1  -3   4   12.60    0.78
   1   3   4   12.44    0.81
  -1   3  -4   12.18    0.80
  -2   3   4    2.58    0.31
   2  -3   4    2.53    0.33
  -2   3   4    3.30    0.36
   2   3   4    2.77    0.37
   2   3   4    3.07    0.40
  -2  -3   4    3.10    0.32
  -2   3  -4    2.55    0.40
   3  -3   4    8.39    0.56
   3   3  -4    8.52    0.72
  -3   3   4    8.90    0.61
  -3   3   4    9.85    0.64
   3  -3   4    8.82    0.56
   3  -3   4    8.89    0.66
   3   3   4   10.22    0.73
   3   3   4    9.73    0.58
   3  -3  -4    9.82    0.58
  -3  -3   4   11.31    0.69
  -3   3  -4   10.96    0.81
   3   3   4    9.42    0.73
   4  -3   4   95.07    5.08
   4  -3   4  105.37    5.13
  -4   3   4  108.66    5.12
   4  -3   4  105.72    5.13
   4  -3  -4  104.51    5.12
  -4   3  -4   98.10    5.25
   4   3   4  105.02    5.13
   4   3   4   97.87    5.24
   5  -3   4   33.40    1.68
   5  -3   4   30.57    1.61
   5  -3   4   33.59    1.67
   5  -3  -4   31.59    1.66
  -5  -3   4   28.29    1.77
   5   3   4   30.89    1.67
   6  -3   4   21.93    1.27
   6  -3   4   21.97    1.26
   6  -3   4   20.91    1.20
   6  -3  -4   24.75    1.27
   6   3   4   24.53    1.27
   7  -3   4    3.33    0.34
   7  -3   4    3.27    0.34
   7   3   4    2.88    0.31
   7  -3  -4    2.71    0.34
   8  -3   4    6.33    0.48
   8  -3   4    6.92    0.51
   8  -3  -4    6.08    0.50
   8   3   4    5.36    0.44
   9  -3   4   11.97    0.78
   9  -3   4   11.70    0.75
   9   3   4   12.74    0.77
   9  -3  -4   13.74    0.76
  10  -3   4    2.69    0.27
  10   3   4    2.17    0.26
  10  -3  -4    2.22    0.33
   0   4  -4   35.53    2.06
   0  -4   4   38.69    2.01
   0   4   4   36.56    2.02
  -1   4   4    8.01    0.61
   1   4  -4    7.50    0.70
   1  -4   4    8.07    0.60
   1   4   4    6.00    0.56
  -1   4  -4    6.22    0.60
  -1  -4   4    6.33    0.52
  -2   4   4    2.59    0.45
   2  -4   4    2.78    0.43
   2  -4   4    2.52    0.29
   2   4   4    2.76    0.43
   2  -4  -4    2.86    0.30
  -2  -4   4    3.38    0.42
   2   4   4    3.07    0.25
  -2   4  -4    3.61    0.61
   3  -4   4   10.84    0.68
  -3   4   4   11.41    0.81
   3  -4   4   11.07    0.70
   3  -4   4   11.23    0.70
   3  -4   4   11.27    0.86
  -3   4   4   10.30    0.87
  -3  -4   4   14.26    0.91
   3   4   4   13.48    1.08
  -3   4  -4   14.86    1.17
   4  -4   4   51.56    2.60
  -4   4   4   51.01    2.66
   4  -4   4   48.31    2.55
   4  -4  -4   53.82    2.60
   4  -4  -4   46.50    2.53
  -4  -4   4   51.13    2.74
   4  -4  -4   51.71    2.60
   5  -4   4    6.16    0.45
   5  -4   4    6.51    0.47
   5  -4   4    5.82    0.41
   5  -4  -4    6.30    0.53
   5  -4  -4    7.01    0.48
   5   4   4    7.10    0.48
   6  -4   4    4.41    0.37
   6  -4   4    4.74    0.42
   6  -4   4    4.27    0.41
   6   4   4    5.81    0.43
   6  -4  -4    5.93    0.43
   7  -4   4   11.32    0.73
   7  -4   4   11.91    0.74
   7  -4  -4   11.45    0.74
   7   4   4   11.62    0.73
   8  -4   4    4.42    0.44
   8  -4   4    4.23    0.39
   8   4   4    3.03    0.35
   8  -4  -4    3.55    0.34
   9  -4   4   17.53    0.99
   9  -4   4   16.66    0.96
   9  -4  -4   18.09    0.98
   9   4   4   15.45    0.96
  10  -4   4   16.48    0.93
  10  -4  -4   17.20    1.03
   0   5   4    4.11    0.60
   0  -5   4    4.63    0.60
   0  -5  -4    4.53    0.33
  -1  -5  -4   66.08    3.47
   1  -5   4   65.42    3.47
   1  -5   4   69.63    3.47
  -1   5   4   67.99    3.68
   1  -5   4   70.00    3.63
   1  -5  -4   65.32    3.45
  -1   5  -4   79.41    3.96
  -1  -5   4   69.97    3.62
   1  -5  -4   67.30    3.47
   2  -5   4   26.06    1.64
  -2  -5  -4   25.50    1.49
  -2   5   4   29.38    2.03
   2  -5   4   26.91    1.46
   2  -5   4   25.79    1.44
   2  -5  -4   28.60    1.47
  -2  -5   4   29.83    1.67
  -2   5  -4   27.53    1.92
   2  -5  -4   28.83    1.44
   3  -5   4    0.92    0.20
   3  -5   4    0.77    0.49
   3  -5   4    1.08    0.24
  -3  -5  -4    0.97    0.24
   3  -5  -4    0.90    0.23
   3   5   4    1.08    0.58
   3  -5  -4    0.88    0.23
  -3  -5   4    0.75    0.45
  -4   5   4   13.15    1.39
   4  -5   4   13.35    0.76
   4  -5   4   12.67    0.71
   4  -5   4   13.95    0.77
   4  -5  -4   11.73    0.74
   4   5   4   11.43    0.74
   4  -5  -4   10.57    0.69
   5  -5   4   44.71    2.37
   5  -5   4   44.09    2.35
   5  -5   4   42.12    2.29
   5  -5  -4   47.96    2.35
   5   5   4   46.72    2.37
   5  -5  -4   44.84    2.36
   6  -5   4    4.53    0.42
   6  -5   4    4.56    0.41
   6  -5   4    4.30    0.36
   6  -5  -4    4.76    0.38
   6   5   4    5.01    0.41
   6  -5  -4    4.59    0.48
   7  -5   4    6.49    0.51
   7  -5   4    6.16    0.48
   7   5   4    8.30    0.54
   8  -5   4    2.54    0.29
   8  -5   4    2.81    0.33
   8  -5  -4    3.29    0.35
   9  -5   4    3.04    0.33
   9  -5   4    2.92    0.27
   9  -5  -4    2.71    0.28
  10  -5  -4   16.37    0.89
   0  -6  -4   39.06    1.98
   0  -6   4   35.85    2.29
   0  -6   4   38.75    1.99
   1  -6   4   10.12    1.15
  -1  -6  -4   11.26    0.67
   1  -6   4   11.11    0.66
   1  -6   4   10.76    0.68
   1  -6  -4   10.81    0.64
  -1  -6   4   10.96    0.71
   1  -6  -4   10.14    0.69
  -1  -6   4    9.69    1.15
   2  -6   4    5.82    1.19
   2  -6   4    5.86    0.46
  -2  -6  -4    6.02    0.47
   2  -6   4    6.09    0.40
  -2  -6   4    4.44    0.55
   2  -6  -4    4.31    0.42
   2  -6  -4    4.63    0.37
   3  -6   4   23.05    1.23
  -3  -6  -4   21.99    1.26
   3  -6  -4   23.36    1.22
   3  -6  -4   19.96    1.19
   4  -6   4   32.20    1.72
   4  -6   4   30.99    1.68
   4  -6   4   33.08    1.75
   4  -6  -4   33.17    1.72
   4  -6  -4   31.66    1.66
   5  -6   4   38.12    2.01
   5  -6   4   36.63    1.94
   5  -6   4   38.35    2.00
   5  -6  -4   38.06    2.01
   5  -6  -4   39.47    2.00
   5  -6  -4   35.13    1.91
   6  -6   4   18.09    1.05
   6  -6   4   16.35    0.93
   6  -6   4   17.15    1.02
   6  -6  -4   17.06    1.04
   6  -6  -4   18.32    1.02
   7  -6   4    1.53    0.29
   8  -6   4    6.46    0.44
   8  -6   4    6.36    0.48
   8  -6  -4    5.82    0.46
   9  -6   4   15.27    0.88
   9  -6   4   16.48    0.91
   9  -6  -4   16.30    0.88
   0  -7  -4   49.35    2.58
   0  -7   4   50.91    2.59
   1  -7   4    1.63    0.26
  -1  -7  -4    1.69    0.28
   1  -7  -4    1.48    0.24
  -2  -7  -4   30.47    1.59
   2  -7   4   31.86    1.57
   2  -7   4   29.39    1.57
   2  -7  -4   27.77    1.54
   2  -7  -4   26.69    1.56
  -3  -7  -4    8.73    0.66
   3  -7   4    9.27    0.60
   3  -7   4    9.04    0.62
   3  -7  -4   10.29    0.66
   3  -7  -4   10.19    0.58
  -4  -7  -4    3.56    0.51
   4  -7   4    3.95    0.33
   4  -7   4    3.93    0.35
   4  -7   4    3.73    0.38
   4  -7  -4    4.10    0.33
   4  -7  -4    3.99    0.38
   5  -7   4    8.88    0.61
   5  -7   4    9.51    0.58
   5  -7   4    8.90    0.53
   5  -7  -4    7.43    0.57
   5  -7  -4    7.63    0.58
   5  -7  -4    7.66    0.49
   6  -7   4    9.27    0.56
   6  -7   4    9.57    0.66
   6  -7  -4    9.74    0.68
   7  -7   4    4.74    0.40
   7  -7   4    4.88    0.41
   7  -7  -4    4.34    0.40
   8  -7   4    1.49    0.25
   8  -7   4    1.61    0.21
   8  -7  -4    1.87    0.21
   0  -8   4    2.70    0.33
   0  -8  -4    2.49    0.30
  -1  -8  -4   29.72    1.53
   1  -8   4   29.40    1.53
   1  -8  -4   26.55    1.50
  -1  -8   4   27.04    1.52
  -2  -8  -4   31.54    1.70
   2  -8   4   30.20    1.69
   2  -8   4   32.05    1.68
   2  -8  -4   33.12    1.68
  -2  -8   4   32.93    1.72
   2  -8  -4   30.32    1.71
   3  -8   4   36.57    1.93
   3  -8   4   36.83    1.96
  -3  -8  -4   37.06    1.95
   3  -8   4   37.97    1.91
  -3  -8   4   34.62    1.97
   3  -8  -4   36.76    1.89
   3  -8  -4   35.59    1.92
  -4  -8  -4   11.00    0.76
   4  -8   4   10.62    0.70
   4  -8   4   10.83    0.70
   4  -8   4   10.57    0.65
   4  -8  -4   10.86    0.63
   4  -8  -4   11.26    0.70
   5  -8   4    4.39    0.33
   5  -8   4    4.27    0.40
   5  -8   4    4.59    0.38
   5  -8  -4    4.90    0.42
   5  -8  -4    4.66    0.46
   6  -8   4   13.74    0.82
   6  -8   4   13.73    0.78
   6  -8   4   12.88    0.71
   6  -8  -4   13.58    0.78
   6  -8  -4   12.46    0.83
   7  -8   4   13.81    0.81
   7  -8   4   14.21    0.79
   7  -8  -4   13.70    0.81
   8  -8   4    2.63    0.23
   8  -8  -4    1.96    0.22
   0  -9  -4    3.01    0.33
   0  -9   4    3.23    0.30
  -1  -9  -4    7.75    0.54
   1  -9   4    7.42    0.52
   1  -9  -4    7.36    0.51
  -1  -9   4    7.36    0.55
   2  -9   4   10.55    0.68
  -2  -9  -4   10.48    0.70
  -2  -9   4   11.66    0.73
   2  -9  -4   11.31    0.67
   3  -9   4    0.29    0.10
   3  -9   4    0.27    0.22
   3  -9   4    0.37    0.14
  -3  -9  -4    0.16    0.22
  -3  -9   4    0.39    0.31
   3  -9  -4    0.27    0.12
   3  -9  -4    0.27    0.24
  -4  -9  -4    1.97    0.41
   4  -9   4    1.98    0.25
   4  -9   4    1.93    0.24
   4  -9   4    2.15    0.23
   4  -9  -4    1.46    0.32
   4  -9  -4    1.57    0.34
   4  -9  -4    1.44    0.20
   5  -9   4   12.95    0.73
   5  -9   4   12.65    0.66
   5  -9   4   12.39    0.73
   5  -9  -4   10.81    0.74
   5  -9  -4   11.01    0.70
   6  -9   4    2.15    0.23
   6  -9   4    2.17    0.23
   6  -9  -4    2.43    0.28
   7  -9   4    5.62    0.40
   7  -9  -4    5.68    0.37
   0 -10  -4    4.52    0.38
   0 -10   4    4.61    0.40
  -1 -10  -4   13.24    0.82
   1 -10   4   13.78    0.83
   1 -10  -4   14.65    0.81
  -1 -10   4   14.89    0.84
  -2 -10  -4    0.90    0.20
   2 -10   4    1.02    0.19
   2 -10   4    0.97    0.16
  -2 -10   4    0.79    0.18
   2 -10  -4    0.75    0.20
  -3 -10  -4   11.74    0.70
   3 -10   4   10.97    0.71
   3 -10   4   11.18    0.67
  -3 -10   4   12.08    0.77
   3 -10  -4   12.22    0.66
   4 -10   4    4.18    0.29
  -4 -10  -4    4.01    0.45
   4 -10   4    4.01    0.32
   4 -10  -4    3.52    0.37
   4 -10  -4    3.76    0.27
   5 -10   4   10.36    0.63
   5 -10   4   11.13    0.61
   0 -11  -4    9.72    0.57
   0 -11   4    9.38    0.58
   1 -11   4    4.15    0.35
  -1 -11  -4    5.01    0.35
   1 -11   4    4.80    0.34
   1 -11  -4    5.59    0.35
  -1 -11   4    5.29    0.38
   2 -11   4    2.90    0.25
   2 -11   4    2.58    0.29
  -2 -11  -4    2.72    0.25
   2 -11  -4    3.25    0.24
  -2 -11   4    3.02    0.27
   3 -11   4    0.61    0.16
   3 -11   4    0.94    0.12
  -3 -11  -4    0.72    0.18
  -3 -11   4    0.77    0.19
   3 -11  -4    0.83    0.10
   3 -11  -4    0.64    0.19
   0   0   5    0.08    0.10
   0   0  -5    0.06    0.12
   1   0  -5   22.61    1.25
  -1   0   5   23.42    1.24
   1   0   5   23.49    1.26
   2   0  -5   26.95    1.47
  -2   0  -5   28.32    1.53
  -2   0   5   28.56    1.46
   2   0   5   27.51    1.50
   3   0   5   27.30    1.54
  -3   0   5   29.43    1.49
  -4   0   5    0.40    0.14
   4   0   5    0.31    0.13
   4   0   5    0.41    0.21
   5   0   5   21.26    1.15
   5   0   5   20.93    1.17
   5   0  -5   20.95    1.16
   5   0   5   20.75    1.11
   6   0   5    5.67    0.37
   6   0   5    5.41    0.52
   6   0  -5    5.62    0.52
   6   0   5    6.11    0.44
   7   0   5   51.69    2.59
   7   0   5   46.72    2.56
   7   0  -5   50.07    2.56
   8   0   5    1.72    0.24
   9   0   5    5.80    0.46
  10   0   5    3.37    0.29
   0   1   5  190.59    9.42
   0  -1   5  187.43    9.41
   0   1  -5  192.01    9.43
   1  -1   5  249.47   12.40
   1   1  -5  250.81   12.41
  -1   1   5  264.40   12.40
  -1  -1   5  249.26   12.39
   1   1   5  245.86   12.41
  -1   1  -5  246.82   12.42
  -2   1   5    9.04    0.57
   2   1  -5    8.72    0.58
   2  -1   5    8.73    0.59
  -2   1  -5    8.55    0.69
   2   1   5    9.37    0.61
  -2  -1   5    9.67    0.57
  -3   1   5   50.94    2.58
   3  -1   5   48.29    2.60
   3  -1   5   48.55    2.63
   3   1  -5   48.57    2.60
  -3  -1   5   52.91    2.60
   3   1   5   52.40    2.65
   3   1   5   50.87    2.60
  -3   1  -5   53.73    2.68
   4  -1   5    1.36    0.22
  -4   1   5    1.51    0.22
   4  -1   5    1.45    0.31
   4  -1   5    1.36    0.29
  -4   1   5    1.39    0.22
  -4   1  -5    2.01    0.37
  -4  -1   5    2.10    0.28
   4   1   5    2.13    0.38
   5   1  -5    1.22    0.28
   5  -1   5    1.68    0.29
   5  -1   5    1.25    0.20
   5  -1   5    1.28    0.20
   5  -1  -5    1.55    0.28
   5   1   5    1.64    0.20
   6  -1   5   32.24    1.64
   6  -1   5   33.81    1.72
   6   1   5   30.54    1.70
   6  -1  -5   30.98    1.70
   7  -1   5   60.45    3.23
   7  -1   5   65.99    3.26
   7   1   5   63.30    3.25
   7  -1  -5   63.20    3.23
   8  -1   5    0.16    0.12
   8  -1   5    0.06    0.20
   8  -1  -5    0.09    0.22
   8   1   5    0.30    0.16
   9  -1   5    0.67    0.19
   9  -1  -5    0.49    0.27
   9   1   5    0.34    0.15
  10  -1   5    0.95    0.24
  10   1   5    1.37    0.23
   0   2  -5   15.24    0.92
   0  -2   5   15.23    0.89
   0   2   5   15.23    0.90
   1  -2   5   51.70    2.58
  -1   2   5   54.24    2.59
   1   2   5   48.70    2.59
  -1   2  -5   47.72    2.60
  -1  -2   5   46.46    2.56
  -2   2   5   35.02    1.80
   2  -2   5   34.83    1.83
  -2   2  -5   33.00    1.86
  -2  -2   5   34.06    1.81
   2   2   5   33.21    1.84
   3  -2   5   20.08    1.17
  -3   2   5   21.90    1.19
  -3   2   5   22.59    1.21
   3  -2   5   21.72    1.25
   3   2  -5   20.91    1.26
   3  -2   5   20.18    1.18
   3   2   5   21.97    1.18
  -3  -2   5   23.70    1.24
   3   2   5   22.92    1.28
  -3   2  -5   23.60    1.33
   3  -2  -5   21.65    1.17
   4  -2   5   34.10    1.86
   4  -2   5   36.29    1.98
   4   2  -5   36.31    1.97
   4  -2   5   38.47    1.90
  -4   2   5   38.44    1.87
   4  -2   5   38.96    1.91
   4   2   5   35.42    1.86
  -4   2  -5   33.81    2.18
   4   2   5   36.76    1.90
   4   2   5   34.22    2.01
   4  -2  -5   35.97    1.88
  -4  -2   5   37.69    1.94
   5  -2   5    5.93    0.37
   5  -2   5    6.08    0.43
   5  -2   5    6.06    0.40
   5  -2  -5    4.56    0.40
   5   2   5    4.63    0.39
  -5  -2   5    4.34    0.52
   6  -2   5   16.15    0.91
   6  -2   5   15.96    0.91
   6  -2   5   15.37    0.85
   6  -2  -5   14.80    0.90
   6   2   5   14.97    0.90
   7  -2   5    5.35    0.40
   7  -2   5    4.84    0.42
   7   2   5    4.61    0.40
   7  -2  -5    4.53    0.43
   8  -2   5   45.74    2.43
   8  -2   5   47.04    2.46
   8   2   5   47.39    2.45
   9  -2   5   14.25    0.87
   9  -2  -5   15.00    0.88
   9   2   5   14.49    0.86
  10  -2   5    6.93    0.46
  10   2   5    6.65    0.45
   0   3   5   34.90    1.86
   0   3   5   33.47    1.85
   0   3  -5   32.28    1.86
   0  -3   5   35.60    1.85
  -1  -3   5    4.37    0.39
   1   3   5    4.90    0.48
  -1   3  -5    4.64    0.55
   1   3   5    4.85    0.49
   2  -3   5   48.06    2.42
   2  -3   5   44.36    2.33
   2   3  -5   44.97    2.45
  -2   3   5   49.54    2.41
  -2   3   5   46.24    2.39
   2   3   5   43.12    2.44
   2   3   5   45.76    2.45
  -2   3  -5   45.75    2.47
   2   3   5   41.50    2.31
  -2  -3   5   45.76    2.40
   3  -3   5   22.68    1.24
   3  -3   5   21.94    1.23
  -3   3   5   23.64    1.31
   3  -3   5   22.17    1.34
   3  -3   5   21.10    1.23
  -3   3   5   22.55    1.29
   3  -3  -5   22.99    1.23
  -3  -3   5   24.83    1.33
   3   3   5   23.85    1.40
  -3   3  -5   24.51    1.49
   3   3   5   23.39    1.24
   3   3   5   22.55    1.21
   4  -3   5    3.47    0.31
   4  -3   5    4.25    0.61
   4  -3   5    4.15    0.36
   4  -3   5    3.90    0.34
  -4   3   5    4.13    0.47
   4  -3  -5    4.72    0.36
   4   3   5    4.31    0.69
  -4  -3   5    4.46    0.53
   5  -3   5   48.85    2.39
   5  -3   5   44.16    2.32
   5  -3   5   45.79    2.38
   5   3   5   44.66    2.37
   5  -3  -5   45.61    2.37
   6  -3   5   26.20    1.38
   6  -3   5   27.28    1.45
   6  -3   5   27.43    1.46
   6   3   5   25.48    1.44
   6  -3  -5   25.64    1.44
   7  -3   5    6.76    0.50
   7  -3   5    6.66    0.49
   7  -3  -5    6.16    0.50
   7   3   5    5.62    0.47
   8  -3   5   34.34    1.89
   8  -3  -5   37.19    1.91
   9  -3   5    0.42    0.17
   9  -3   5    0.35    0.18
   9   3   5    0.49    0.13
   9  -3  -5    0.37    0.21
  10   3   5    2.51    0.27
  10  -3  -5    2.43    0.28
   0   4  -5   83.36    4.44
   0  -4   5   86.18    4.37
   0   4   5   88.79    4.40
   0   4   5   81.32    4.38
  -1   4   5   24.98    1.44
  -1   4   5   25.52    1.42
   1  -4   5   22.62    1.28
   1   4   5   23.40    1.41
  -1   4  -5   22.30    1.45
   1   4   5   23.20    1.47
  -1  -4   5   24.86    1.41
   2  -4   5   59.80    3.08
   2  -4   5   61.84    3.22
   2  -4   5   58.18    3.09
  -2   4   5   60.45    3.22
  -2   4   5   60.68    3.21
   2   4   5   63.35    3.28
   2  -4  -5   60.86    3.09
  -2  -4   5   64.90    3.23
   2  -4  -5   58.22    3.06
  -2   4  -5   60.20    3.33
   2   4   5   63.52    3.10
  -3   4   5   44.96    2.33
   3  -4   5   43.96    2.16
   3  -4   5   41.60    2.34
   3  -4   5   44.74    2.19
   3  -4   5   43.80    2.18
  -3   4  -5   39.33    2.53
   3   4   5   42.47    2.18
  -3  -4   5   40.38    2.31
   3  -4  -5   39.39    2.13
   3   4   5   40.49    2.42
   3  -4  -5   41.62    2.17
   4  -4   5   46.15    2.32
   4  -4   5   50.76    2.37
   4   4   5   38.80    2.65
   4   4   5   46.68    2.36
   4  -4  -5   48.40    2.40
   4  -4  -5   40.98    2.29
   5  -4   5   28.09    1.49
   5  -4   5   28.35    1.50
   5   4   5   26.84    1.49
   5  -4  -5   26.13    1.47
   6  -4   5    8.36    0.58
   6  -4   5    7.91    0.52
   6  -4   5    7.97    0.57
   6  -4  -5    8.86    0.59
   6   4   5    9.26    0.58
   7  -4   5    0.72    0.19
   7  -4   5    0.53    0.17
   7  -4  -5    0.32    0.18
   7   4   5    0.41    0.16
   8  -4   5   13.66    0.87
   8  -4   5   13.64    0.85
   8  -4  -5   15.13    0.87
   8   4   5   13.70    0.85
   9  -4   5   16.03    0.92
   9  -4   5   14.82    0.89
   9  -4  -5   16.28    0.91
   9   4   5   15.63    0.90
  10  -4   5   10.05    0.64
  10  -4  -5   11.77    0.65
   0  -5   5    2.03    0.43
   0  -5   5    1.88    0.25
   0  -5  -5    1.85    0.25
  -1  -5  -5    8.76    0.58
   1  -5   5    9.23    0.57
   1  -5   5    9.43    0.88
  -1   5   5    8.48    1.10
   1  -5   5    8.59    0.59
  -1  -5   5    9.02    0.65
   1  -5  -5    9.09    0.59
   1  -5  -5    8.93    0.54
  -1  -5   5    8.46    0.85
  -2   5   5   18.46    1.36
   2  -5   5   18.30    1.09
  -2  -5  -5   18.00    1.11
   2  -5   5   19.19    1.08
   2  -5   5   17.87    1.39
   2  -5  -5   21.72    1.07
  -2  -5   5   21.24    1.37
   2   5   5   21.00    1.51
   2  -5  -5   22.25    1.10
   3  -5   5   12.44    0.67
  -3  -5  -5   11.37    0.77
   3  -5   5   12.96    0.70
   3   5   5    9.31    1.38
   3  -5  -5   10.29    0.64
   3  -5  -5    9.90    0.71
   4  -5   5   40.64    2.05
   4  -5   5   39.37    2.04
   4  -5  -5   39.11    2.03
   4   5   5   38.47    2.04
   4  -5  -5   35.89    1.96
   5  -5   5    5.20    0.44
   5  -5   5    4.96    0.43
   5  -5   5    4.84    0.37
   5   5   5    5.81    0.44
   5  -5  -5    5.62    0.41
   6  -5   5    8.26    0.56
   6  -5   5    8.55    0.62
   6  -5   5    8.54    0.61
   6   5   5    9.94    0.62
   6  -5  -5    9.84    0.61
   7  -5   5   17.03    0.99
   7  -5  -5   16.64    0.99
   8  -5   5    2.09    0.29
   8  -5   5    2.37    0.31
   8  -5  -5    1.64    0.30
   9  -5   5   14.54    0.82
   9  -5   5   13.78    0.80
   9  -5  -5   13.60    0.79
   0  -6  -5    8.83    0.55
   0  -6   5    8.28    0.57
   1  -6   5    3.48    0.67
   1  -6   5    3.80    0.38
   1  -6   5    3.99    0.34
  -1  -6  -5    4.33    0.36
   1  -6  -5    2.99    0.45
   1  -6  -5    3.32    0.31
  -1  -6   5    3.32    0.41
   2  -6   5   21.65    1.15
   2  -6   5   20.61    1.14
  -2  -6  -5   20.68    1.13
  -2  -6   5   19.00    1.19
   2  -6  -5   19.51    1.10
   3  -6   5   28.29    1.48
  -3  -6  -5   25.30    1.47
   3  -6   5   27.86    1.49
   3  -6   5   26.50    1.44
   3  -6  -5   28.01    1.47
   3  -6  -5   26.65    1.42
   4  -6   5   19.86    1.11
   4  -6   5   20.77    1.10
   4  -6   5   20.51    1.06
   4  -6  -5   16.80    1.01
   4  -6  -5   17.84    1.08
   5  -6   5   59.65    2.97
   5  -6   5   60.09    3.00
   5  -6   5   56.27    2.91
   5  -6  -5   60.89    2.97
   5  -6  -5   51.16    2.98
   5  -6  -5   57.08    2.87
   6  -6   5    7.26    0.53
   6  -6   5    6.76    0.51
   6  -6   5    6.60    0.43
   6  -6  -5    6.00    0.50
   7  -6   5    0.72    0.20
   7  -6   5    0.93    0.26
   7  -6  -5    0.62    0.15
   8  -6   5    0.62    0.17
   8  -6   5    0.66    0.18
   8  -6  -5    0.56    0.15
   9  -6   5   12.94    0.78
   9  -6   5   12.74    0.75
   9  -6  -5   15.07    0.77
   0  -7   5    1.61    0.28
   0  -7  -5    1.87    0.26
   1  -7   5   20.16    1.21
   1  -7   5   22.80    1.21
  -1  -7  -5   23.26    1.21
   1  -7  -5   21.67    1.19
  -1  -7   5   20.94    1.22
  -2  -7  -5    4.67    0.43
   2  -7   5    4.36    0.43
   2  -7   5    4.83    0.40
   2  -7  -5    5.65    0.45
   2  -7  -5    5.61    0.39
  -2  -7   5    5.58    0.45
   3  -7   5   11.17    0.72
   3  -7   5   10.78    0.71
   3  -7   5   11.16    0.67
  -3  -7  -5   10.82    0.73
   3  -7  -5   11.10    0.65
   3  -7  -5   10.92    0.70
  -4  -7  -5    2.89    0.47
   4  -7   5    3.05    0.29
   4  -7   5    3.20    0.36
   4  -7   5    3.06    0.35
   4  -7  -5    3.41    0.28
   4  -7  -5    3.46    0.37
   5  -7   5   18.53    1.05
   5  -7   5   18.76    1.07
   5  -7   5   18.24    0.99
   5  -7  -5   18.26    1.05
   5  -7  -5   16.11    0.94
   6  -7   5   27.29    1.54
   6  -7   5   27.95    1.53
   6  -7  -5   29.08    1.53
   7  -7   5    9.69    0.62
   7  -7   5    9.61    0.60
   7  -7  -5    8.20    0.57
   8  -7   5    1.69    0.25
   8  -7   5    1.79    0.20
   8  -7  -5    1.57    0.20
   0  -8   5    2.92    0.33
   0  -8  -5    2.78    0.31
  -1  -8  -5    2.98    0.33
   1  -8   5    3.14    0.32
   1  -8  -5    2.53    0.29
  -1  -8   5    2.51    0.34
  -2  -8  -5    2.37    0.33
   2  -8   5    2.25    0.37
   2  -8   5    2.43    0.29
   2  -8  -5    2.78    0.39
  -2  -8   5    2.99    0.39
   2  -8  -5    2.73    0.28
   3  -8   5   12.32    0.74
  -3  -8  -5   11.36    0.72
   3  -8   5   11.67    0.67
   3  -8   5   11.27    0.71
   3  -8  -5   10.43    0.65
  -3  -8   5   10.41    0.78
   3  -8  -5    9.85    0.70
  -4  -8  -5    9.57    0.73
   4  -8   5   10.57    0.65
   4  -8   5   11.09    0.72
   4  -8  -5   12.44    0.78
   4  -8  -5   11.13    0.64
   4  -8  -5   10.57    0.74
   5  -8   5    2.99    0.34
   5  -8   5    3.17    0.36
   6  -8   5    3.77    0.28
   6  -8   5    3.86    0.33
   6  -8   5    3.92    0.37
   6  -8  -5    4.35    0.37
   7  -8   5    0.23    0.14
   7  -8   5    0.22    0.14
   7  -8  -5    0.26    0.15
   0  -9  -5   24.02    1.32
   0  -9   5   24.19    1.33
  -1  -9  -5    1.45    0.26
   1  -9   5    1.30    0.24
  -1  -9   5    0.84    0.21
   1  -9  -5    0.97    0.23
   2  -9   5   25.80    1.40
  -2  -9  -5   27.63    1.44
   2  -9   5   26.21    1.45
   2  -9  -5   25.87    1.39
  -2  -9   5   25.11    1.44
  -3  -9  -5   14.89    0.92
   3  -9   5   15.08    0.94
  -3  -9   5   16.93    1.00
   3  -9  -5   16.47    0.98
   4  -9   5    3.72    0.29
   4  -9   5    3.59    0.34
  -4  -9  -5    3.58    0.43
   4  -9  -5    2.78    0.25
   4  -9  -5    2.81    0.36
   4  -9  -5    2.46    0.40
   5  -9   5    7.04    0.44
   5  -9   5    6.83    0.48
   5  -9  -5    7.99    0.52
   6  -9   5    9.82    0.57
   6  -9  -5    8.60    0.57
   0 -10   5    7.96    0.54
   0 -10  -5    7.93    0.51
  -1 -10  -5    0.16    0.14
   1 -10   5   -0.01    0.16
   1 -10   5    0.13    0.14
   1 -10  -5   -0.04    0.12
  -1 -10   5    0.00    0.16
   2 -10   5    7.23    0.52
  -2 -10  -5    7.85    0.52
   2 -10   5    7.75    0.50
  -2 -10   5    8.24    0.56
   2 -10  -5    8.93    0.51
   3 -10   5    0.07    0.11
   3 -10   5   -0.07    0.11
  -3 -10  -5   -0.03    0.11
   3 -10  -5    0.05    0.10
   3 -10  -5   -0.08    0.20
  -3 -10   5    0.17    0.20
   4 -10   5    7.18    0.47
  -4 -10  -5    5.53    0.53
   4 -10   5    7.40    0.42
   4 -10  -5    6.72    0.38
   5 -10   5    2.53    0.19
   0 -11   5    6.09    0.39
   0 -11   5    5.44    0.40
   1 -11   5   13.04    0.72
  -1 -11  -5   13.66    0.73
   1 -11  -5   12.90    0.72
  -1 -11   5   12.56    0.73
  -2 -11  -5    1.41    0.19
   2 -11   5    1.16    0.18
   2 -11   5    1.27    0.15
   2 -11  -5    1.60    0.14
   2 -11  -5    1.08    0.21
   3 -11   5    0.84    0.16
  -3 -11  -5    0.81    0.18
   3 -11   5    1.20    0.13
   3 -11  -5    1.20    0.12
   0   0   6   17.79    1.00
   0   0  -6   16.64    1.02
  -1   0  -6   18.71    1.14
   1   0   6   19.19    1.11
  -1   0   6   20.19    1.09
  -2   0  -6   86.40    4.54
   2   0   6   87.71    4.52
  -2   0   6   92.82    4.49
   3   0   6    5.26    0.40
   3   0   6    5.65    0.51
   4   0   6    0.15    0.12
   4   0  -6    0.21    0.21
  -4   0   6    0.05    0.17
   4   0   6    0.22    0.19
   4   0   6    0.17    0.12
   4   0   6    0.18    0.34
   5   0   6    0.04    0.12
   5   0  -6    0.07    0.18
   5   0   6    0.16    0.20
   5   0   6    0.07    0.10
   6   0   6   77.77    3.85
   6   0  -6   73.22    3.82
   7   0  -6    0.08    0.23
   7   0   6    0.06    0.14
   8   0   6   76.42    3.69
   8   0  -6   67.32    3.64
   9   0   6   13.28    0.82
  10   0   6    5.00    0.36
   0  -1   6    0.47    0.12
   0   1   6    0.40    0.16
   0   1  -6    0.31    0.20
  -1   1   6  184.32    8.86
   1  -1   6  171.46    8.85
  -1  -1   6  182.57    8.85
   1   1   6  177.92    8.87
  -1   1  -6  173.66    8.88
  -2   1   6  164.62    8.37
   2  -1   6  156.54    8.39
  -2   1  -6  169.79    8.44
   2   1   6  175.68    8.42
  -2  -1   6  175.14    8.38
   3   1  -6    2.50    0.42
  -3  -1   6    1.93    0.28
   3   1   6    1.59    0.25
   3   1   6    1.63    0.30
  -3   1  -6    1.45    0.39
  -4   1   6    2.89    0.33
   4  -1   6    2.84    0.29
   4  -1   6    2.93    0.35
   4  -1   6    2.25    0.51
   4   1   6    4.23    0.56
  -4   1  -6    4.40    0.82
   5  -1   6    5.18    0.39
   5   1  -6    4.87    0.54
   5  -1   6    5.29    0.45
   5  -1   6    5.11    0.38
   5  -1  -6    6.19    0.44
   5   1   6    5.85    0.38
   5   1   6    6.11    0.43
   6  -1   6    3.00    0.31
   6  -1   6    2.89    0.33
   6   1   6    2.47    0.30
   6   1   6    2.64    0.28
   6  -1  -6    2.74    0.34
   7  -1   6   21.86    1.25
   7  -1   6   20.88    1.23
   7  -1   6   23.14    1.17
   7  -1  -6   23.38    1.25
   7   1   6   21.76    1.25
   8  -1   6   72.36    3.84
   8  -1  -6   76.33    3.82
   8   1   6   76.72    3.85
   9  -1   6   12.43    0.74
   9  -1  -6   10.79    0.76
   9   1   6   12.22    0.74
  10  -1   6    3.63    0.30
   0   2  -6    0.62    0.27
   0  -2   6    0.75    0.19
   0   2   6    0.32    0.18
  -1   2   6   31.90    1.82
   1  -2   6   32.83    1.83
   1   2   6   34.78    1.85
  -1  -2   6   36.07    1.84
  -1   2  -6   33.12    1.89
  -2   2   6    0.93    0.21
   2  -2   6    0.97    0.24
   2  -2   6    1.06    0.27
   2   2  -6    1.24    0.31
  -2   2  -6    0.84    0.34
  -2  -2   6    0.92    0.20
   2   2   6    0.77    0.24
   3   2  -6   25.55    1.54
  -3   2   6   23.86    1.31
   3  -2   6   20.41    1.21
   3  -2   6   23.47    1.37
   3  -2   6   23.65    1.26
   3  -2   6   23.13    1.24
  -3   2  -6   23.57    1.51
   3  -2  -6   22.32    1.23
   3   2   6   23.34    1.40
   3   2   6   23.13    1.24
  -3  -2   6   24.87    1.33
   3   2   6   20.89    1.22
   4  -2   6   42.97    2.10
   4  -2   6   39.07    2.04
   4  -2   6   37.91    2.25
   4  -2   6   42.73    2.09
   4   2   6   39.42    2.05
   4   2   6   40.66    2.08
   4   2   6   36.57    2.25
   4  -2  -6   40.35    2.07
   5  -2   6   41.28    2.13
   5  -2   6   43.84    2.20
   5   2   6   42.64    2.19
   5   2   6   43.00    2.14
  -5  -2   6   38.12    2.25
   6  -2   6    1.96    0.23
   6  -2   6    2.39    0.31
   6  -2   6    2.05    0.28
   6   2   6    1.55    0.22
   6  -2  -6    1.56    0.30
   7  -2   6   59.98    3.12
   7  -2   6   60.19    3.04
   7  -2   6   60.05    3.15
   7   2   6   60.69    3.14
   7  -2  -6   62.85    3.13
   8  -2   6    2.99    0.36
   8  -2   6    3.44    0.37
   8  -2  -6    3.29    0.39
   8   2   6    3.06    0.35
   9  -2   6   19.77    1.09
   9   2   6   18.60    1.07
   9  -2  -6   18.74    1.06
  10  -2   6    2.29    0.24
  10   2   6    2.19    0.22
   0   3  -6    2.69    0.60
   0  -3   6    2.89    0.41
   0   3   6    2.71    0.43
  -1   3   6   19.33    1.25
   1   3  -6   19.86    1.33
  -1   3   6   20.79    1.25
   1  -3   6   20.34    1.32
   1  -3   6   18.66    1.13
   1   3   6   22.58    1.29
  -1   3  -6   22.18    1.32
  -1  -3   6   23.43    1.25
   2  -3   6   13.47    0.82
  -2   3   6   14.10    0.97
   2  -3   6   13.77    0.83
  -2   3   6   14.72    0.97
   2  -3   6   14.37    0.97
  -2  -3   6   15.09    0.95
   2   3   6   14.30    0.81
   2   3   6   15.12    1.02
   2  -3  -6   14.36    0.82
  -2   3  -6   15.37    1.18
   3  -3   6   20.58    1.16
   3  -3   6   19.98    1.14
  -3   3   6   20.24    1.25
   3  -3   6   18.88    1.13
   3  -3   6   18.99    1.32
   3  -3  -6   22.97    1.16
  -3   3  -6   21.48    1.59
  -3  -3   6   21.84    1.28
   3  -3  -6   21.13    1.12
   3   3   6   22.47    1.14
   3   3   6   23.17    1.16
   3   3   6   21.53    1.38
   4  -3   6   17.31    0.97
  -4   3   6   16.60    1.11
   4  -3   6   18.44    1.02
   4  -3   6   18.77    1.06
   4   3   6   19.22    1.02
   4   3   6   16.69    1.38
  -4  -3   6   17.66    1.19
   4  -3  -6   18.99    1.01
   4  -3  -6   17.03    0.95
   5  -3   6   12.85    0.76
   5  -3   6   12.96    0.76
   5  -3   6   12.38    0.70
   5   3   6   10.73    0.73
   5  -3  -6   11.59    0.72
   6  -3   6    4.53    0.34
   6  -3   6    4.60    0.38
   6  -3   6    4.56    0.38
   6  -3  -6    4.75    0.42
   6   3   6    4.78    0.38
   7  -3   6    3.39    0.30
   7  -3   6    3.62    0.37
   7  -3   6    3.46    0.37
   7  -3  -6    3.71    0.34
   7   3   6    3.58    0.35
   8  -3   6    8.39    0.60
   8  -3   6    7.77    0.63
   8   3   6    9.16    0.58
   9  -3   6   28.93    1.61
   9   3   6   29.78    1.61
   9  -3  -6   31.29    1.61
  10  -3   6    3.34    0.31
  10  -3  -6    3.67    0.38
  10   3   6    2.59    0.32
   0  -4   6   33.97    1.87
   0   4   6   34.47    1.93
   0  -4  -6   33.68    1.72
   0   4   6   30.03    1.95
   1  -4   6    0.51    0.33
  -1   4   6    0.65    0.34
  -1  -4  -6    0.63    0.18
  -1   4   6    0.63    0.44
   1  -4   6    0.62    0.19
   1  -4   6    0.69    0.19
   1  -4  -6    0.99    0.21
   1   4   6    0.70    0.39
   1  -4  -6    1.03    0.25
  -1  -4   6    0.91    0.32
  -2  -4  -6    2.46    0.30
   2  -4   6    2.86    0.31
   2  -4   6    3.38    0.68
  -2   4   6    3.38    0.58
   2  -4   6    2.85    0.30
   2  -4   6    2.55    0.27
   2   4   6    2.46    0.24
   2  -4  -6    2.54    0.30
  -2  -4   6    2.40    0.43
   2  -4  -6    2.25    0.26
   2   4   6    2.34    0.51
   3  -4   6    4.75    0.86
  -3   4   6    4.73    0.71
   3  -4   6    5.22    0.40
   3  -4   6    5.12    0.38
   3  -4   6    5.21    0.41
  -3  -4  -6    4.92    0.54
  -3  -4   6    4.16    0.72
   3   4   6    5.65    0.97
   3  -4  -6    5.37    0.40
   3  -4  -6    4.83    0.35
  -4   4   6   22.18    1.60
   4  -4   6   26.10    1.32
   4  -4   6   25.31    1.32
   4  -4   6   24.85    1.28
   4   4   6   23.12    1.31
   4  -4  -6   23.60    1.29
   4  -4  -6   21.91    1.24
   5  -4   6   20.86    1.19
   5  -4   6   20.61    1.18
   5  -4   6   21.02    1.13
   5   4   6   20.87    1.18
   5  -4  -6   21.03    1.17
   6  -4   6   33.66    1.74
   6  -4   6   32.96    1.76
   6  -4   6   32.04    1.67
   6   4   6   30.39    1.74
   6  -4  -6   31.71    1.73
   7  -4   6    9.85    0.63
   7  -4   6    9.29    0.62
   7  -4   6    9.48    0.53
   7   4   6    8.05    0.59
   7  -4  -6    8.84    0.63
   8  -4   6    8.39    0.55
   8  -4   6    8.41    0.60
   8   4   6    8.31    0.56
   8  -4  -6    8.56    0.56
   9  -4   6    9.23    0.58
   9  -4  -6    8.75    0.56
   9   4   6    8.76    0.57
  10  -4   6    0.51    0.16
  10  -4  -6    0.67    0.20
   0  -5   6    0.16    0.46
   0  -5  -6    0.08    0.12
   0  -5  -6    0.14    0.28
   0   5   6    0.50    0.51
   0  -5   6    0.02    0.17
   1  -5   6    7.32    0.47
   1  -5   6    6.93    0.51
  -1   5   6    7.94    0.96
   1  -5   6    6.83    0.96
  -1  -5  -6    6.97    0.49
  -1  -5   6    6.27    0.90
  -1  -5   6    6.65    0.57
   1  -5  -6    6.77    0.45
   1  -5  -6    6.63    0.50
   1   5   6    7.15    1.05
   2  -5   6   26.66    1.55
   2  -5   6   26.96    1.92
  -2  -5  -6   29.81    1.52
   2  -5   6   29.75    1.50
   2  -5   6   29.74    1.52
   2  -5  -6   28.92    1.51
   2  -5  -6   27.87    1.47
   2   5   6   24.12    2.01
   3  -5   6    1.55    0.26
   3  -5   6    1.35    0.26
  -3  -5  -6    1.45    0.27
   3  -5   6    1.13    0.23
   3  -5  -6    1.66    0.24
   3  -5  -6    1.74    0.28
   4  -5   6   39.82    2.07
   4  -5   6   39.72    2.03
   4  -5   6   41.99    2.08
   4  -5  -6   35.68    1.99
   4   5   6   39.85    2.08
   4  -5  -6   38.64    2.06
   5  -5   6   17.45    1.03
   5  -5   6   17.48    0.97
   5  -5   6   17.53    1.03
   5  -5  -6   17.35    1.02
   5   5   6   17.62    1.03
   6  -5   6    4.90    0.43
   6  -5   6    5.23    0.44
   6  -5   6    5.05    0.38
   6   5   6    4.52    0.41
   6  -5  -6    4.36    0.42
   7  -5   6    2.73    0.34
   7   5   6    2.95    0.33
   8  -5   6   14.12    0.82
   8  -5   6   13.59    0.80
   8  -5  -6   12.46    0.80
   9  -5   6    3.77    0.34
   9  -5  -6    4.05    0.31
   0  -6   6    4.62    0.41
   1  -6  -6    5.36    0.49
  -1  -6   6    5.57    0.44
   2  -6   6   29.17    1.49
   2  -6   6   27.16    1.50
   2  -6   6   27.76    1.50
  -2  -6   6   26.86    1.55
   2  -6  -6   27.82    1.46
   2  -6  -6   27.48    1.49
   3  -6   6   11.06    0.67
  -3  -6  -6   10.80    0.73
   3  -6   6   11.28    0.71
   3  -6   6   11.07    0.71
   3  -6  -6   10.78    0.65
   3  -6  -6   11.33    0.70
   4  -6   6    3.10    0.31
   4  -6   6    3.07    0.35
   4  -6   6    3.20    0.31
  -4  -6  -6    2.97    0.48
   4  -6  -6    3.92    0.37
   4  -6  -6    3.80    0.28
   5  -6   6    8.41    0.57
   5  -6   6    7.98    0.51
   5  -6   6    8.11    0.57
   5  -6  -6    6.49    0.54
   6  -6   6    3.98    0.38
   6  -6   6    3.74    0.33
   6  -6  -6    3.96    0.38
   7  -6   6    2.77    0.32
   7  -6   6    2.73    0.29
   7  -6  -6    2.53    0.28
   8  -6   6    4.71    0.37
   8  -6   6    4.78    0.35
   8  -6  -6    4.99    0.36
   9  -6   6    0.25    0.10
   9  -6  -6    0.02    0.11
   0  -7   6    1.12    0.27
   0  -7  -6    0.89    0.23
  -1  -7  -6    6.39    0.46
   1  -7   6    6.73    0.47
  -1  -7   6    5.20    0.48
   1  -7  -6    4.80    0.57
   1  -7  -6    5.67    0.43
   2  -7   6   11.55    0.69
   2  -7   6   12.00    0.74
  -2  -7  -6   11.56    0.73
   2  -7   6   11.38    0.73
   2  -7  -6   11.21    0.73
   2  -7  -6   11.33    0.68
  -2  -7   6   11.18    0.78
   3  -7   6   63.81    3.13
   3  -7   6   62.23    3.11
  -3  -7  -6   60.21    3.11
   3  -7   6   60.65    3.08
   3  -7  -6   58.69    3.06
   3  -7  -6   56.93    3.09
   4  -7   6   22.12    1.26
  -4  -7  -6   21.23    1.27
   4  -7   6   22.43    1.26
   4  -7   6   22.68    1.21
   4  -7  -6   22.81    1.19
   4  -7  -6   22.85    1.24
   5  -7   6    4.49    0.34
   5  -7   6    4.57    0.38
   5  -7   6    4.52    0.40
   5  -7  -6    3.76    0.39
   6  -7   6    0.42    0.17
   6  -7   6    0.22    0.12
   6  -7   6    0.29    0.13
   6  -7  -6    0.47    0.15
   7  -7   6    9.42    0.60
   7  -7   6    9.64    0.63
   7  -7  -6    9.99    0.60
   8  -7   6    3.93    0.29
   8  -7  -6    3.18    0.28
   0  -8  -6    0.12    0.14
   0  -8   6    0.12    0.11
   1  -8   6   14.81    0.89
  -1  -8  -6   14.84    0.90
  -1  -8   6   15.88    0.93
   1  -8  -6   15.96    0.89
   2  -8   6    3.15    0.36
   2  -8   6    3.31    0.33
  -2  -8  -6    3.35    0.36
   2  -8  -6    3.21    0.48
   2  -8  -6    3.58    0.31
  -2  -8   6    3.38    0.42
   3  -8   6   14.23    0.83
  -3  -8  -6   14.16    0.84
   3  -8  -6   14.52    0.80
   3  -8  -6   13.70    0.85
   4  -8   6    5.65    0.43
   4  -8   6    5.27    0.43
   4  -8   6    5.52    0.41
   4  -8  -6    6.04    0.47
   4  -8  -6    6.01    0.40
   5  -8   6    3.90    0.35
   5  -8   6    4.37    0.33
   5  -8   6    4.47    0.40
   5  -8  -6    4.66    0.40
   6  -8   6    3.35    0.30
   6  -8   6    3.08    0.25
   6  -8   6    3.30    0.33
   6  -8  -6    4.08    0.35
   7  -8   6    5.78    0.41
   7  -8  -6    6.80    0.41
   0  -9  -6    0.11    0.10
   0  -9   6    0.15    0.11
  -1  -9  -6   12.17    0.72
   1  -9   6   11.25    0.73
   1  -9   6   12.23    0.72
  -1  -9   6   10.95    0.70
   1  -9  -6   11.40    0.70
   2  -9   6   20.60    1.12
   2  -9   6   20.46    1.11
  -2  -9   6   19.16    1.11
   2  -9  -6   19.02    1.09
   3  -9   6    3.85    0.33
   3  -9   6    3.50    0.36
  -3  -9  -6    3.98    0.38
   3  -9  -6    2.97    0.43
   3  -9  -6    3.44    0.29
  -3  -9   6    3.42    0.49
   4  -9   6   15.98    0.93
   4  -9   6   16.40    0.89
   4  -9  -6   16.02    0.93
   4  -9  -6   16.62    0.86
   5  -9   6    2.10    0.23
   5  -9   6    1.96    0.19
   5  -9  -6    1.50    0.23
   6  -9   6    4.26    0.43
   6  -9  -6    3.61    0.31
   0 -10   6   25.32    1.48
   0 -10   6   28.87    1.48
   0 -10  -6   29.23    1.48
   1 -10   6    2.37    0.28
  -1 -10  -6    2.28    0.28
   1 -10   6    1.95    0.25
   1 -10  -6    2.37    0.25
  -1 -10   6    2.20    0.26
  -1 -10   6    1.97    0.28
   2 -10   6   13.24    0.84
   2 -10   6   14.48    0.82
  -2 -10  -6   15.20    0.83
   2 -10  -6   14.82    0.80
  -2 -10   6   14.89    0.86
   3 -10   6    0.58    0.13
   3 -10   6    0.65    0.16
  -3 -10  -6    0.58    0.14
   3 -10  -6    0.65    0.14
  -4 -10  -6    0.77    0.24
   4 -10   6    1.09    0.16
   4 -10   6    1.17    0.23
   0 -11   6    0.38    0.21
   0 -11   6    0.15    0.13
   0 -11  -6    0.25    0.09
   1 -11   6    1.19    0.21
   1 -11   6    1.16    0.16
  -1 -11  -6    1.47    0.21
   1 -11  -6    1.31    0.14
  -1 -11   6    1.13    0.18
   2 -11   6    6.06    0.34
  -2 -11  -6    5.09    0.35
   2 -11   6    5.06    0.36
   2 -11  -6    5.02    0.31
  -2 -11   6    4.98    0.42
   0   0  -7   -0.07    0.25
   0   0   7    0.61    0.22
  -1   0   7  130.70    6.48
   1   0   7  138.04    6.51
   1   0  -7  121.67    6.50
  -1   0  -7  125.07    6.53
   2   0  -7   86.48    4.61
  -2   0  -7   85.45    4.67
   2   0   7   94.97    4.64
  -2   0   7   94.28    4.59
  -3   0   7  110.37    5.23
   3   0   7   97.33    5.13
   3   0   7  100.65    5.16
   3   0   7  104.83    5.29
   4   0   7    6.59    0.44
   4   0  -7    6.42    0.43
   4   0   7    6.42    0.80
   4   0   7    7.21    0.48
  -4   0   7    6.81    0.61
   5   0   7    6.52    0.47
   5   0   7    6.38    0.42
   6   0   7    1.67    0.23
   6   0   7    1.91    0.23
   6   0  -7    1.66    0.33
   7   0  -7   18.28    1.12
   7   0   7   19.28    1.09
   8   0   7   21.31    1.22
   9   0   7    0.73    0.18
  10   0   7    0.50    0.15
   0  -1   7   15.10    1.05
   0   1  -7   15.97    1.07
   0   1   7   16.51    1.00
   1  -1   7   53.30    2.84
   1   1  -7   50.56    2.88
  -1   1   7   54.85    2.84
  -1   1  -7   54.18    2.92
  -1  -1   7   57.92    2.85
   2   1  -7   10.07    0.83
  -2   1   7   11.07    0.76
   2  -1   7   10.97    0.77
  -2   1  -7    9.77    0.92
  -2  -1   7    9.84    0.71
  -3   1   7    4.33    0.47
   3  -1   7    4.15    0.38
   3  -1   7    4.11    0.59
   3  -1   7    4.15    0.35
  -3   1  -7    4.86    0.91
   3   1   7    5.06    0.36
   3   1   7    5.43    0.39
  -3  -1   7    5.92    0.51
   4  -1   7   39.57    1.95
   4  -1   7   42.85    2.01
  -4   1   7   38.12    2.03
   4  -1   7   40.95    1.99
  -4  -1   7   35.52    2.06
   4  -1  -7   33.75    1.92
   4   1   7   36.92    1.98
   4  -1  -7   38.15    1.97
   4   1   7   35.15    1.94
   5  -1   7    5.39    0.38
   5  -1   7    5.38    0.43
   5   1  -7    4.74    0.39
   5   1  -7    5.39    0.48
   5  -1   7    5.92    0.51
   5   1   7    6.11    0.44
   5   1   7    6.27    0.40
   6   1  -7   19.04    1.09
   6  -1   7   19.51    1.00
   6  -1   7   18.67    1.06
   6  -1  -7   17.55    1.04
   6   1   7   16.66    1.04
   6   1   7   17.09    0.98
   7  -1   7    3.61    0.29
   7  -1   7    3.65    0.34
   7  -1  -7    3.76    0.41
   7   1   7    3.76    0.36
   8  -1   7    5.76    0.47
   8   1   7    7.36    0.50
   9  -1   7    2.97    0.33
   9  -1  -7    2.74    0.61
   9   1   7    3.83    0.31
  10  -1   7    5.97    0.41
  10   1   7    4.98    0.37
   0  -2   7   19.46    1.18
   0   2  -7   18.88    1.30
   0   2   7   19.91    1.20
   1  -2   7   68.50    3.65
  -1   2   7   72.18    3.66
  -1   2  -7   67.92    3.73
  -1  -2   7   71.53    3.64
   1   2   7   70.91    3.68
   2  -2   7   58.60    3.07
  -2   2   7   65.96    3.18
   2  -2   7   60.96    3.21
   2  -2   7   55.41    3.05
  -2   2  -7   58.20    3.30
   2   2   7   57.98    3.06
  -2  -2   7   63.45    3.17
   2   2   7   63.01    3.23
  -3  -2   7    4.65    0.55
  -3   2  -7    5.37    0.84
   3  -2  -7    4.42    0.36
   3   2   7    4.76    0.37
   3   2   7    4.62    0.75
   3   2   7    4.45    0.35
   4  -2   7   35.78    1.81
  -4   2   7   31.09    1.86
   4  -2   7   31.80    1.75
   4  -2  -7   36.94    1.79
   4   2   7   35.73    1.83
   4   2   7   35.16    1.76
  -4  -2   7   32.87    1.95
   4   2   7   32.37    2.10
   4  -2  -7   32.24    1.72
   5  -2   7   42.60    2.15
   5   2  -7   38.21    2.14
   5  -2   7   43.53    2.16
   5  -2  -7   39.42    2.13
   5   2   7   40.45    2.15
   6  -2   7   15.07    0.94
   6  -2   7   14.89    0.94
   6  -2   7   15.23    0.89
   6  -2  -7   17.19    0.95
   6   2   7   17.27    0.96
   7  -2   7   18.06    0.98
   7  -2   7   17.45    1.06
   7  -2   7   17.46    1.07
   7  -2  -7   20.47    1.07
   7   2   7   18.66    1.07
   8  -2   7    5.66    0.50
   8   2   7    6.81    0.50
   8  -2  -7    7.13    0.50
   9  -2   7   14.89    0.84
   9   2   7   13.95    0.83
   9  -2  -7   13.53    0.84
  10  -2   7    5.32    0.37
  10   2   7    5.18    0.36
   0  -3  -7   56.17    2.98
   0  -3   7   61.00    3.14
   0   3   7   60.00    3.16
   1  -3   7   10.00    0.85
  -1  -3  -7   10.11    0.66
   1  -3   7    9.84    0.66
  -1   3   7   10.59    0.83
  -1  -3   7   12.69    0.85
   1   3   7   10.38    0.66
   1  -3  -7   11.74    0.64
   1   3   7   11.70    0.88
   2  -3   7   26.58    1.43
   2  -3   7   27.93    1.44
   2  -3   7   26.40    1.42
   2  -3   7   26.35    1.63
  -2  -3  -7   25.48    1.42
  -2   3   7   25.30    1.65
  -2   3   7   26.86    1.59
   2   3   7   26.82    1.42
   2   3   7   25.95    1.41
   2  -3  -7   27.40    1.39
   2   3   7   27.74    1.66
  -2  -3   7   26.80    1.58
  -3  -3  -7    2.25    0.34
   3  -3   7    2.16    0.29
   3  -3   7    2.23    0.25
   3  -3   7    2.25    0.29
   3  -3   7    2.03    0.52
  -3   3   7    2.16    0.43
   3   3   7    1.84    0.24
   3   3   7    1.98    0.23
   3   3   7    1.27    0.54
   3  -3  -7    1.80    0.22
  -3  -3   7    2.08    0.44
   3  -3  -7    1.67    0.26
   4  -3   7   27.52    1.39
   4  -3   7   27.35    1.39
   4  -3   7   26.43    1.34
   4   3   7   24.43    1.36
   4   3   7   23.78    1.34
   4  -3  -7   24.33    1.36
   4  -3  -7   22.61    1.30
   5  -3   7   30.96    1.60
   5  -3   7   30.83    1.60
   5  -3   7   30.05    1.54
   5  -3  -7   26.81    1.57
   5   3   7   27.73    1.58
   6  -3   7   23.76    1.31
   6  -3   7   23.54    1.23
   6  -3   7   23.66    1.30
   6  -3  -7   23.00    1.29
   6   3   7   21.98    1.29
   7  -3   7    1.01    0.25
   7  -3   7    1.17    0.22
   7  -3   7    0.90    0.22
   7  -3  -7    1.34    0.31
   7   3   7    1.55    0.27
   8  -3   7   16.20    1.00
   8   3   7   16.96    0.99
   8  -3  -7   18.08    1.01
   9  -3   7    2.81    0.32
   9  -3  -7    3.02    0.35
   9   3   7    3.00    0.30
  10  -3   7    0.36    0.11
   0  -4   7    4.28    0.72
   0  -4  -7    3.76    0.30
   0  -4   7    3.82    0.36
   0   4   7    3.38    0.72
  -1   4   7    1.94    0.48
   1  -4   7    2.60    0.33
   1  -4   7    2.58    0.44
  -1  -4  -7    2.48    0.30
   1  -4   7    2.64    0.31
  -1  -4   7    1.84    0.34
   1  -4  -7    1.87    0.21
  -1  -4   7    2.05    0.46
   1   4   7    1.59    0.51
   1  -4  -7    1.85    0.28
  -2   4   7   19.89    1.38
   2  -4   7   20.06    1.48
  -2  -4  -7   20.92    1.11
   2  -4   7   21.63    1.10
   2  -4   7   21.21    1.08
   2  -4   7   21.26    1.10
   2  -4  -7   18.19    1.04
   2  -4  -7   17.60    1.07
   2   4   7   15.71    1.47
  -2  -4   7   16.42    1.42
   3  -4   7   10.23    0.61
   3  -4   7   10.02    0.65
  -3  -4  -7    9.77    0.71
   3  -4   7   10.35    0.65
   3  -4  -7    9.93    0.59
   3  -4  -7   10.44    0.64
   3   4   7    8.47    1.38
   3   4   7   10.72    0.65
   4  -4   7   36.12    1.89
   4  -4   7   35.64    1.89
   4  -4   7   34.83    1.85
   4  -4  -7   33.79    1.81
   4   4   7   36.00    1.89
   4  -4  -7   36.59    1.88
   5  -4   7   17.94    1.08
   5  -4   7   17.39    1.02
   5  -4   7   17.75    1.07
   5   4   7   20.18    1.09
   5  -4  -7   19.77    1.08
   6  -4   7   26.52    1.45
   6  -4   7   26.19    1.46
   6  -4   7   27.03    1.39
   6   4   7   25.45    1.45
   6  -4  -7   25.81    1.44
   7  -4   7    0.75    0.20
   7  -4   7    0.72    0.15
   7  -4   7    0.63    0.19
   7  -4  -7    0.80    0.21
   7   4   7    0.78    0.19
   8  -4   7    7.36    0.56
   8  -4  -7    7.89    0.52
   8   4   7    8.00    0.54
   9  -4   7    2.60    0.26
   9  -4  -7    2.96    0.28
   0  -5  -7    9.32    0.57
   0  -5   7    9.50    0.62
   0  -5  -7    8.18    0.62
  -1  -5  -7   20.16    1.12
   1  -5   7   21.47    1.14
   1  -5   7   19.01    1.15
  -1  -5   7   20.05    1.14
   1  -5  -7   20.10    1.09
   1  -5  -7   20.48    1.14
   2  -5   7   15.65    0.93
   2  -5   7   17.19    0.96
  -2  -5  -7   16.04    0.93
   2  -5   7   17.14    0.97
   2  -5  -7   16.12    0.91
   2  -5  -7   16.41    0.94
   3  -5   7   11.77    0.69
   3  -5   7   11.97    0.72
  -3  -5  -7   10.69    0.78
   3  -5   7   11.49    0.70
   3  -5  -7   10.85    0.65
   3  -5  -7   10.89    0.70
  -4  -5  -7   28.19    1.69
   4  -5   7   31.19    1.67
   4  -5   7   31.67    1.63
   4  -5   7   31.07    1.67
   4  -5  -7   32.42    1.67
   4  -5  -7   30.39    1.59
   5  -5   7   49.13    2.55
   5  -5   7   47.98    2.53
   5  -5   7   48.89    2.48
   5   5   7   47.73    2.54
   5  -5  -7   48.72    2.53
   6  -5   7    6.33    0.50
   6  -5   7    6.41    0.44
   6  -5   7    6.71    0.49
   6  -5  -7    6.82    0.51
   6   5   7    7.01    0.51
   7  -5   7    4.22    0.37
   7  -5   7    3.85    0.31
   7  -5   7    4.17    0.35
   7  -5  -7    4.61    0.41
   8  -5   7    0.53    0.18
   9  -5  -7    7.37    0.46
   0  -6   7    0.24    0.17
   0  -6  -7    0.34    0.15
   1  -6   7    7.77    0.53
  -1  -6  -7    7.77    0.51
   1  -6   7    8.02    0.55
  -1  -6   7    8.08    0.63
   1  -6  -7    6.79    0.50
   2  -6   7    6.54    0.46
  -2  -6  -7    6.77    0.49
   2  -6   7    6.85    0.46
  -2  -6   7    6.03    0.64
   2  -6  -7    5.56    0.43
   2  -6  -7    5.65    0.48
  -3  -6  -7   26.45    1.46
   3  -6   7   27.70    1.46
   3  -6   7   25.60    1.42
   3  -6   7   25.73    1.45
   3  -6  -7   27.51    1.45
   3  -6  -7   25.96    1.39
   4  -6   7    9.23    0.62
   4  -6   7    8.90    0.61
   4  -6   7    8.93    0.57
  -4  -6  -7    8.51    0.66
   4  -6  -7    8.20    0.52
   4  -6  -7    9.29    0.62
   5  -6   7   15.25    0.89
   5  -6   7   15.66    0.95
   5  -6   7   15.03    0.94
   5  -6  -7   17.22    0.95
   6  -6   7    0.65    0.19
   6  -6   7    0.35    0.21
   6  -6  -7    0.37    0.19
   7  -6   7    2.40    0.29
   7  -6   7    2.12    0.29
   7  -6  -7    1.78    0.24
   8  -6   7    1.16    0.19
   8  -6  -7    0.99    0.23
   0  -7   7   -0.04    0.15
   0  -7  -7    0.12    0.14
  -1  -7  -7   13.24    0.80
   1  -7   7   12.94    0.82
   1  -7   7   12.84    0.80
  -1  -7   7   13.27    0.83
   1  -7  -7   13.93    0.79
   1  -7  -7   12.86    0.88
   2  -7   7   25.81    1.43
  -2  -7  -7   25.80    1.44
   2  -7   7   25.09    1.43
  -2  -7   7   26.16    1.47
   2  -7  -7   27.98    1.41
   2  -7  -7   27.12    1.44
  -3  -7  -7    4.71    0.43
   3  -7   7    4.37    0.34
   3  -7   7    4.38    0.37
   3  -7  -7    4.22    0.34
   3  -7  -7    4.28    0.42
   4  -7   7    7.78    0.51
   4  -7   7    8.43    0.57
  -4  -7  -7    7.96    0.59
   4  -7  -7    7.21    0.54
   4  -7  -7    6.72    0.46
   5  -7   7   27.87    1.50
   5  -7   7   27.52    1.52
   5  -7   7   27.22    1.46
   5  -7  -7   28.00    1.50
   6  -7   7    1.41    0.19
   6  -7   7    1.46    0.26
   6  -7   7    1.35    0.21
   6  -7  -7    1.36    0.27
   7  -7   7   11.18    0.67
   7  -7  -7   11.33    0.68
   8  -7   7    3.75    0.30
   8  -7  -7    4.49    0.32
   0  -8   7    2.73    0.34
   0  -8  -7    2.88    0.28
  -1  -8  -7   11.09    0.68
   1  -8   7    9.02    0.70
   1  -8   7   11.10    0.68
  -1  -8   7   10.65    0.70
   1  -8  -7   10.74    0.66
   2  -8   7    8.85    0.64
   2  -8   7    7.58    0.53
  -2  -8  -7    7.84    0.55
  -2  -8   7    6.94    0.60
   2  -8  -7    7.93    0.65
   2  -8  -7    7.48    0.50
  -3  -8  -7    8.22    0.55
   3  -8   7    8.35    0.55
   3  -8   7    8.40    0.52
   3  -8  -7    7.26    0.57
   3  -8  -7    7.57    0.50
  -4  -8  -7    3.99    0.45
   4  -8   7    3.26    0.35
   4  -8  -7    3.16    0.27
   4  -8  -7    3.40    0.38
   5  -8   7    9.06    0.60
   5  -8   7    9.75    0.56
   5  -8  -7    9.53    0.62
   6  -8   7   22.76    1.28
   6  -8   7   23.00    1.20
   6  -8  -7   25.33    1.27
   7  -8   7    0.62    0.15
   0  -9   7   23.54    1.31
  -1  -9  -7    1.11    0.28
   1  -9   7    1.55    0.30
  -1  -9   7    2.13    0.32
  -1  -9   7    1.77    0.39
   2  -9   7   10.07    0.62
   2  -9   7    9.32    0.64
  -2  -9  -7   10.63    0.64
  -2  -9   7   10.00    0.65
   2  -9  -7   10.51    0.61
  -3  -9  -7    6.57    0.49
   3  -9   7    6.07    0.48
   3  -9   7    6.56    0.43
   3  -9  -7    6.91    0.42
  -4  -9  -7    1.16    0.24
   4  -9   7    1.39    0.17
   4  -9   7    1.33    0.25
   4  -9  -7    1.78    0.18
   4  -9  -7    1.72    0.34
   5  -9   7    1.12    0.15
   5  -9   7    0.87    0.18
   5  -9  -7    0.90    0.24
   6  -9  -7   18.74    0.99
   0 -10  -7   12.56    0.70
   0 -10   7   10.96    0.68
   1 -10   7    6.33    0.46
   1 -10   7    7.83    0.46
  -1 -10  -7    7.62    0.46
  -1 -10   7    6.33    0.46
   1 -10  -7    6.94    0.45
   2 -10   7    4.42    0.31
   2 -10   7    3.95    0.37
  -2 -10  -7    4.62    0.35
  -2 -10   7    4.03    0.41
   3 -10   7    3.29    0.27
  -3 -10  -7    3.73    0.33
   3 -10   7    3.64    0.34
   3 -10  -7    3.76    0.25
   4 -10   7   11.84    0.70
   4 -10   7   12.32    0.65
  -4 -10  -7   12.28    0.70
   0 -11  -7    0.21    0.08
   1 -11   7   11.22    0.59
  -1 -11  -7    9.51    0.58
  -1 -11   7   10.80    0.59
   1 -11  -7    9.88    0.56
   0   0   8  197.19    9.87
   1   0  -8   19.63    1.13
   1   0   8   21.94    1.32
  -1   0   8   22.27    1.29
   2   0   8    6.53    0.52
   2   0   8    6.49    0.47
   2   0  -8    6.97    0.46
  -2   0   8    7.51    0.70
   2   0   8    7.71    0.74
   3   0   8   15.44    1.17
   3   0   8   15.17    0.85
  -3   0   8   14.97    1.08
   3   0  -8   15.25    0.85
   3   0   8   16.00    0.89
   4   0   8   41.75    2.18
   4   0  -8   42.32    2.16
   4   0   8   43.69    2.22
   5   0   8   14.93    0.88
   5   0   8   13.98    0.82
   5   0  -8   14.76    0.88
   6   0   8    7.08    0.46
   6   0   8    6.93    0.52
   6   0  -8    6.96    0.54
   7   0   8    1.21    0.21
   7   0  -8    1.02    0.27
   8   0  -8    7.46    0.67
   8   0   8    8.07    0.56
   9   0   8   48.26    2.49
  10   0   8    0.07    0.14
   0   1   8    0.11    0.26
   0  -1   8    0.26    0.26
   0  -1  -8    0.20    0.16
   1  -1   8   46.94    2.52
  -1   1   8   48.31    2.50
   1   1   8   47.55    2.53
   1  -1  -8   41.55    2.33
  -1  -1   8   45.85    2.49
   2  -1   8    3.75    0.62
  -2   1   8    3.56    0.52
  -2  -1   8    2.24    0.38
   2  -1  -8    2.48    0.26
   2   1   8    2.65    0.59
   2   1   8    2.48    0.28
   2   1   8    2.47    0.35
   3  -1   8    4.38    0.32
   3  -1   8    4.51    0.35
  -3   1   8    4.25    0.60
   3  -1   8    3.89    0.80
   3   1   8    4.26    0.34
   3  -1  -8    4.09    0.32
  -3  -1   8    4.32    0.61
   3   1   8    4.27    0.37
   3   1   8    3.72    0.81
   4   1  -8    4.54    0.37
   4  -1   8    4.32    0.36
   4  -1   8    4.76    0.40
   4   1   8    5.29    0.41
  -4  -1   8    4.58    0.86
   4  -1  -8    5.02    0.37
   4   1   8    4.95    0.37
   5  -1   8   20.07    1.13
   5  -1   8   19.72    1.07
   5   1  -8   18.82    1.04
   5   1  -8   21.35    1.13
   5   1   8   18.56    1.07
   5  -1  -8   19.80    1.12
   5   1   8   19.59    1.12
   6  -1   8    7.13    0.45
   6  -1   8    6.90    0.49
   6   1  -8    6.91    0.55
   6  -1  -8    6.97    0.52
   6   1   8    6.37    0.45
   6   1   8    6.60    0.51
   7   1  -8    2.67    0.57
   7  -1   8    2.97    0.30
   7  -1   8    2.93    0.26
   7   1   8    2.17    0.30
   7  -1  -8    2.28    0.30
   8   1   8    1.59    0.27
   8  -1  -8    1.50    0.30
   9  -1   8    3.03    0.33
   9   1   8    3.57    0.33
  10  -1   8    5.60    0.39
  10   1   8    5.50    0.37
   0  -2  -8    0.40    0.15
   0  -2   8    0.52    0.31
   0   2   8    0.98    0.34
   1  -2   8   79.29    4.16
   1  -2   8   87.00    4.34
  -1   2   8   86.32    4.32
  -1  -2  -8   80.89    4.15
  -1  -2   8   80.90    4.30
   1  -2  -8   81.88    4.13
   1   2   8   82.88    4.35
  -2   2   8   45.71    2.55
   2  -2   8   46.09    2.39
   2  -2   8   45.20    2.41
  -2  -2  -8   45.82    2.39
   2  -2   8   47.07    2.61
   2   2   8   48.87    2.61
  -2  -2   8   46.82    2.55
   2   2   8   46.58    2.39
   2  -2  -8   48.03    2.37
   2   2   8   45.75    2.39
   3  -2   8    0.42    0.55
  -3  -2  -8    0.54    0.25
   3  -2   8    0.64    0.15
   3  -2   8    0.57    0.15
  -3   2   8    0.58    0.47
   3   2   8    0.49    0.57
   3   2   8    0.75    0.16
   3  -2  -8    0.68    0.14
  -3  -2   8    0.50    0.50
   3   2   8    0.81    0.18
   4  -2   8   16.77    0.88
   4  -2   8   17.39    0.91
   4   2   8   15.28    0.90
   4  -2  -8   13.90    0.83
   4  -2  -8   15.05    0.90
   4   2   8   14.71    0.87
   5   2  -8   21.39    1.10
   5   2  -8   19.73    1.17
   5  -2   8   22.23    1.13
   5  -2   8   21.46    1.17
   5   2   8   19.34    1.11
   5  -2  -8   19.58    1.15
   5   2   8   19.66    1.16
   6  -2   8   21.84    1.24
   6  -2   8   21.25    1.18
   6  -2  -8   22.54    1.24
   6   2   8   21.69    1.24
   7  -2   8   16.88    0.89
   7  -2   8   17.12    0.98
   7   2   8   15.10    0.96
   7  -2  -8   16.36    0.98
   8  -2   8   16.47    0.93
   8  -2  -8   15.47    0.93
   8   2   8   14.77    0.91
   9  -2   8    2.20    0.24
   9  -2  -8    2.40    0.28
   9   2   8    2.19    0.24
  10   2   8    8.79    0.52
   0   3   8   53.54    2.98
   0  -3   8   53.19    2.77
   0  -3   8   52.57    2.94
   0  -3  -8   55.29    2.73
   1  -3   8    7.21    0.85
   1  -3   8    6.87    0.48
  -1  -3  -8    6.64    0.43
  -1   3   8    6.02    0.82
   1   3   8    5.53    0.85
   1   3   8    5.83    0.47
   1  -3  -8    5.86    0.40
  -1  -3   8    5.50    0.76
   2  -3   8   30.34    1.57
  -2  -3  -8   29.58    1.56
  -2   3   8   28.60    1.81
   2  -3   8   29.38    1.54
   2  -3   8   27.20    1.86
  -2  -3   8   27.51    1.79
   2   3   8   29.72    1.54
   2  -3  -8   30.21    1.52
   2   3   8   28.71    1.55
   2   3   8   28.08    1.93
   3  -3   8    6.76    1.29
   3  -3   8   10.50    0.61
   3  -3   8   10.22    0.66
  -3  -3  -8   10.16    0.68
   3   3   8    9.60    0.60
   3  -3  -8    9.13    0.56
   3   3   8    9.73    0.60
   3   3   8    8.21    1.12
   3  -3  -8    9.43    0.61
   4  -3   8   15.30    0.88
   4  -3   8   14.91    0.83
   4  -3   8   14.70    0.86
   4   3   8   14.71    0.85
   4  -3  -8   13.74    0.85
   4   3   8   13.89    0.83
   4  -3  -8   13.62    0.79
   5  -3   8    1.59    0.24
   5  -3   8    1.80    0.29
   5  -3   8    1.68    0.28
   5  -3  -8    1.27    0.28
   5   3   8    1.71    0.29
   6  -3   8   24.79    1.27
   6  -3   8   23.96    1.33
   6  -3  -8   23.21    1.32
   6   3   8   22.54    1.32
   7  -3   8   19.46    1.05
   7  -3   8   19.47    1.13
   7  -3  -8   20.30    1.13
   7   3   8   19.77    1.14
   8   3   8    5.55    0.43
   8  -3  -8    4.99    0.45
   9  -3   8    3.02    0.28
   9  -3  -8    3.05    0.34
   9   3   8    2.86    0.29
   0  -4  -8   23.62    1.28
   0  -4   8   24.19    1.33
   1  -4   8    9.80    0.61
   1  -4   8    9.18    0.64
   1  -4   8    8.36    1.21
  -1  -4  -8   10.07    0.59
   1  -4  -8    7.85    0.58
   1  -4  -8    8.30    0.54
  -1  -4   8    8.02    0.67
   2  -4   8    5.68    0.98
  -2  -4  -8    7.15    0.48
   2  -4   8    6.74    0.49
   2  -4  -8    6.96    0.45
   2  -4  -8    6.70    0.49
  -3  -4  -8   20.82    1.23
   3  -4   8   21.74    1.22
   3  -4   8   21.40    1.19
   3   4   8   22.35    1.22
   3  -4  -8   22.13    1.21
   4  -4   8    7.21    0.55
   4  -4   8    7.24    0.52
   4  -4   8    7.32    0.53
   4   4   8    8.30    0.54
   4  -4  -8    8.58    0.55
   4  -4  -8    8.22    0.49
   5  -4   8   30.53    1.64
   5  -4   8   29.46    1.59
   5  -4   8   29.32    1.64
   5   4   8   30.34    1.64
   5  -4  -8   30.42    1.63
   6  -4   8    9.19    0.63
   6  -4   8    9.79    0.57
   6  -4   8    9.81    0.65
   6  -4  -8    8.52    0.63
   6   4   8    8.60    0.62
   7  -4   8    2.71    0.30
   7  -4  -8    3.29    0.36
   7   4   8    3.37    0.35
   8  -4   8    0.95    0.19
   8   4   8    1.08    0.19
   9  -4   8    5.84    0.40
   9  -4  -8    5.59    0.41
   0  -5  -8    2.35    0.24
   0  -5   8    2.26    0.35
   1  -5   8   17.87    1.07
  -1  -5  -8   17.15    1.01
   1  -5   8   16.27    1.04
   1  -5  -8   19.49    1.06
   1  -5  -8   19.65    1.02
  -1  -5   8   19.03    1.09
   2  -5   8    8.81    0.56
  -2  -5  -8    8.40    0.57
   2  -5   8    8.58    0.58
   2  -5  -8    7.23    0.50
   2  -5  -8    7.39    0.55
   3  -5   8    1.19    0.22
  -3  -5  -8    1.22    0.31
   3  -5   8    1.03    0.23
   3  -5  -8    1.23    0.21
   3  -5  -8    0.85    0.20
   4  -5   8    7.65    0.55
  -4  -5  -8    7.32    0.60
   4  -5   8    7.67    0.50
   4  -5   8    7.78    0.55
   4  -5  -8    6.12    0.45
   4  -5  -8    6.78    0.53
   5  -5   8   56.04    2.94
   5  -5   8   57.26    2.95
   5  -5   8   57.83    2.89
   5  -5  -8   55.86    2.93
   6  -5   8    0.68    0.18
   6  -5   8    0.52    0.15
   6  -5   8    0.51    0.14
   6  -5  -8    0.62    0.19
   7  -5   8    3.52    0.28
   7  -5   8    3.83    0.37
   7  -5  -8    3.94    0.37
   8  -5   8    2.64    0.26
   8  -5  -8    2.94    0.31
   9  -5   8    1.74    0.24
   9  -5  -8    2.00    0.21
   0  -6  -8    2.67    0.29
   0  -6   8    2.28    0.33
   0  -6  -8    2.74    0.50
   1  -6   8    3.72    0.41
   1  -6   8    3.95    0.38
  -1  -6  -8    4.09    0.37
   1  -6  -8    4.10    0.42
   1  -6  -8    4.40    0.36
  -1  -6   8    4.37    0.44
  -2  -6  -8    0.56    0.15
   2  -6   8    0.60    0.20
   2  -6   8    0.35    0.16
   2  -6  -8    0.92    0.22
   3  -6   8   16.69    0.92
  -3  -6  -8   15.81    0.92
   3  -6   8   16.52    0.93
   3  -6  -8   14.51    0.87
   3  -6  -8   14.84    0.93
   4  -6   8    8.69    0.61
  -4  -6  -8    8.21    0.63
   4  -6   8    8.91    0.56
   4  -6  -8    8.33    0.51
   4  -6  -8    8.80    0.61
   5  -6   8    4.72    0.40
   5  -6   8    4.59    0.37
   5  -6  -8    5.34    0.40
   6  -6   8    5.72    0.45
   6  -6   8    5.78    0.38
   6  -6  -8    5.29    0.41
   7  -6   8    0.52    0.17
   7  -6  -8    0.02    0.15
   8  -6   8    8.31    0.53
   8  -6  -8    9.35    0.55
   0  -7   8   12.52    0.85
   0  -7   8   13.88    0.84
   0  -7  -8   14.67    0.83
   1  -7   8    0.62    0.18
  -1  -7  -8    0.74    0.19
   1  -7   8    0.79    0.22
  -1  -7   8    0.73    0.22
   1  -7  -8    0.55    0.31
   1  -7  -8    0.66    0.17
   2  -7   8    6.95    0.56
   2  -7   8    7.21    0.53
  -2  -7  -8    7.16    0.55
   2  -7  -8    8.12    0.58
   2  -7  -8    9.09    0.53
  -2  -7   8    8.45    0.63
   3  -7   8    8.43    0.54
   3  -7   8    7.83    0.54
  -3  -7  -8    8.23    0.57
   3  -7  -8    7.21    0.56
   3  -7  -8    7.08    0.49
   4  -7   8   16.96    1.00
  -4  -7  -8   16.13    1.02
   4  -7   8   18.33    0.98
   4  -7  -8   17.24    0.93
   4  -7  -8   17.88    1.19
   5  -7   8    1.38    0.22
   5  -7   8    1.46    0.22
   5  -7  -8    1.63    0.29
   6  -7   8   18.33    1.02
   6  -7   8   19.07    0.95
   6  -7  -8   16.48    0.99
   7  -7   8    2.03    0.22
   7  -7  -8    2.11    0.27
   0  -8   8    9.39    0.62
   0  -8   8    8.27    0.60
   0  -8  -8    9.90    0.61
  -1  -8  -8    1.80    0.24
   1  -8   8    1.87    0.29
   1  -8   8    1.92    0.28
   1  -8  -8    2.48    0.27
  -1  -8   8    2.31    0.34
   2  -8   8   19.19    1.02
   2  -8   8   17.72    1.03
  -2  -8  -8   19.55    1.03
   2  -8  -8   15.80    1.03
   2  -8  -8   16.75    0.98
   3  -8   8    1.32    0.23
  -3  -8  -8    1.61    0.30
   4  -8   8   13.09    0.77
  -4  -8  -8   14.22    0.82
   4  -8   8   13.98    0.75
   4  -8  -8   11.58    0.75
   4  -8  -8   12.14    0.70
   5  -8   8    6.32    0.38
   5  -8   8    5.79    0.44
   5  -8  -8    5.11    0.43
   6  -8   8    5.77    0.45
   6  -8   8    5.96    0.42
   6  -8  -8    7.01    0.42
   0  -9  -8    7.10    0.49
   0  -9   8    6.98    0.51
   1  -9   8   18.28    1.07
  -1  -9  -8   19.07    1.06
   1  -9  -8   20.38    1.06
  -1  -9   8   19.01    1.09
   2  -9   8    0.37    0.20
   2  -9   8    0.39    0.14
  -2  -9  -8    0.29    0.15
   2  -9  -8    0.32    0.11
  -2  -9   8    0.20    0.23
   3  -9   8    0.29    0.12
   3  -9   8    0.52    0.19
  -3  -9  -8    0.43    0.17
   3  -9  -8    0.25    0.11
   4  -9   8    1.26    0.26
   4  -9   8    1.44    0.19
  -4  -9  -8    1.16    0.31
   4  -9  -8    1.58    0.35
   5  -9   8    4.70    0.28
   5  -9   8    4.16    0.32
   5  -9  -8    3.99    0.38
   0 -10  -8   20.96    1.03
   0 -10   8   16.72    1.01
   1 -10   8    1.03    0.21
  -1 -10  -8    1.22    0.21
   1 -10  -8    1.22    0.15
  -1 -10   8    1.00    0.20
   2 -10   8    0.05    0.08
  -2 -10  -8   -0.06    0.13
   2 -10   8    0.00    0.22
   2 -10  -8    0.09    0.07
   3 -10   8    7.32    0.50
   3 -10  -8    7.09    0.45
   0   0   9    0.08    0.34
   0   0  -9   -0.06    0.14
  -1   0   9   40.05    2.26
   1   0   9   38.30    2.07
  -1   0  -9   39.96    2.06
   1   0  -9   41.45    2.05
   1   0   9   38.23    2.28
  -2   0   9    1.72    0.45
  -2   0  -9    1.54    0.34
   2   0   9    1.70    0.26
   2   0   9    1.72    0.53
   2   0  -9    1.69    0.23
  -3   0  -9    0.93    0.28
   3   0   9    1.47    0.68
   3   0  -9    0.81    0.19
   3   0   9    0.67    0.16
   4   0   9    0.46    0.18
   4   0   9    0.41    0.11
   4   0  -9    0.41    0.13
   5   0  -9    8.56    0.54
   5   0   9    9.16    0.58
   5   0   9    9.48    0.64
   5   0  -9    9.66    0.61
   6   0   9   10.14    0.62
   6   0  -9   10.35    0.70
   6   0   9   10.35    0.67
   8   0   9    3.64    0.33
   8   0  -9    3.44    0.48
   9   0   9   15.00    0.85
   0   1   9   21.43    1.40
   0   1  -9   21.31    1.15
   0  -1   9   19.90    1.17
   0  -1   9   21.21    1.41
   0  -1  -9   21.22    1.14
  -1  -1  -9   15.31    0.92
   1  -1   9   16.33    0.95
  -1   1   9   16.48    1.19
   1   1  -9   16.23    0.93
   1  -1   9   16.05    1.25
   1  -1  -9   17.48    0.92
   1   1   9   16.37    0.95
   1   1   9   17.24    1.27
  -1   1  -9   17.13    0.96
  -1  -1   9   16.98    1.20
  -2  -1  -9   35.76    1.85
  -2   1   9   35.36    2.06
   2  -1   9   38.54    1.85
   2  -1   9   35.10    2.15
   2   1  -9   38.91    1.83
   2   1   9   32.72    2.16
  -2   1  -9   32.70    1.84
   2   1   9   33.89    1.83
   2  -1  -9   35.06    1.81
  -2  -1   9   31.94    2.04
   3   1  -9    9.35    0.56
   3  -1   9    9.03    0.63
   3  -1   9    7.93    1.31
  -3  -1  -9    8.73    0.66
   3  -1   9    9.65    0.59
   3  -1  -9    9.28    0.55
   3   1   9    8.37    1.34
  -3   1  -9    8.85    0.63
   3   1   9    9.43    0.62
   3   1   9    9.31    0.58
   4  -1   9    8.96    0.65
   4  -1   9    8.84    0.61
   4   1   9   11.24    0.67
   4   1   9   10.71    0.62
   4  -1  -9   10.58    0.66
   4  -1  -9   10.37    0.60
   5   1  -9   23.51    1.32
   5  -1   9   24.06    1.31
   5  -1   9   23.39    1.25
   5   1  -9   23.36    1.22
   5   1   9   22.98    1.30
   5   1   9   21.94    1.25
   5  -1  -9   23.14    1.29
   6  -1   9   11.88    0.70
   6  -1   9   11.81    0.77
   6   1  -9   11.74    0.77
   6   1   9   11.62    0.76
   6   1   9   12.01    0.70
   6  -1  -9   11.99    0.77
   7  -1   9    4.82    0.34
   7   1  -9    3.71    0.77
   7  -1   9    4.59    0.42
   7  -1  -9    4.53    0.45
   7   1   9    4.20    0.38
   8  -1   9   13.38    0.81
   8   1   9   12.85    0.78
   8  -1  -9   12.75    0.80
   9  -1   9    8.37    0.52
   9   1   9    7.95    0.52
   0   2   9   49.80    2.83
   0  -2   9   52.93    2.65
   0  -2   9   49.88    2.87
   0   2   9   48.34    2.64
   0  -2  -9   53.87    2.61
   1  -2   9   10.51    1.09
  -1  -2  -9   11.94    0.68
   1  -2   9   11.45    0.70
  -1   2   9   11.15    1.03
   1   2   9   10.35    0.68
  -1  -2   9   10.56    1.01
   1   2   9   10.31    1.13
   1  -2  -9   10.53    0.64
   2  -2   9   28.66    2.05
  -2  -2  -9   30.83    1.67
   2  -2   9   30.16    1.66
   2  -2  -9   34.79    1.65
   2   2   9   30.28    1.67
   2   2   9   30.71    2.11
   2   2   9   32.58    1.66
  -2   2  -9   32.98    1.70
   3  -2   9    0.10    0.13
   3  -2   9    0.23    0.19
  -3  -2  -9    0.17    0.22
   3   2   9    0.06    0.12
  -3   2  -9    0.11    0.28
   3   2   9    0.14    0.17
   3  -2  -9    0.07    0.11
   4  -2   9    7.31    0.50
   4  -2   9    7.05    0.51
   4   2  -9    7.41    0.48
   4  -2  -9    7.53    0.48
   4  -2  -9    7.84    0.54
   4   2   9    7.84    0.54
   4   2   9    7.41    0.50
   5  -2   9   22.24    1.28
   5   2  -9   21.97    1.20
   5  -2   9   22.38    1.23
   5   2  -9   21.24    1.30
   5  -2  -9   24.13    1.28
   5   2   9   23.06    1.27
   5   2   9   23.72    1.24
   6  -2   9   15.53    0.94
   6  -2   9   15.74    0.89
   6   2   9   15.62    0.95
   6  -2  -9   16.52    0.96
   7  -2   9    1.97    0.31
   7  -2   9    1.90    0.22
   7   2   9    2.30    0.31
   8  -2   9   12.87    0.80
   8  -2  -9   13.42    0.78
   8   2   9   13.11    0.79
   9  -2   9    0.26    0.15
   9  -2  -9    0.19    0.24
   9   2   9    0.22    0.10
   0  -3   9   11.58    0.75
   0   3   9   10.44    0.76
   0  -3  -9   11.50    0.67
   1  -3   9   20.21    1.10
  -1  -3  -9   19.54    1.06
   1   3   9   19.00    1.09
  -1  -3   9   17.90    1.12
   1  -3  -9   19.56    1.06
   2  -3   9   24.25    1.33
  -2  -3  -9   23.45    1.34
   2  -3   9   23.69    1.36
   2  -3  -9   26.00    1.31
   2   3   9   25.47    1.34
   2   3   9   24.01    1.34
  -3  -3  -9    1.87    0.36
   3  -3   9    2.28    0.28
   3  -3   9    2.21    0.33
   3  -3  -9    1.40    0.26
   3   3   9    1.71    0.26
   3   3   9    1.73    0.29
  -3   3  -9    1.81    0.35
   3  -3  -9    1.52    0.26
   4  -3   9   13.55    0.84
  -4  -3  -9   12.75    0.90
   4  -3   9   14.06    0.82
   4  -3  -9   14.91    0.86
   4  -3  -9   13.93    0.77
   4   3   9   14.37    0.81
   4   3   9   15.02    0.87
   5  -3   9    8.51    0.62
   5  -3   9    9.05    0.57
   5   3  -9    8.85    0.55
   5  -3  -9    9.14    0.62
   5   3   9    8.82    0.62
   6  -3   9    2.31    0.28
   6  -3   9    2.47    0.26
   6   3   9    2.49    0.28
   6  -3  -9    2.44    0.34
   7  -3   9    8.40    0.58
   7  -3  -9    8.88    0.62
   7   3   9    8.89    0.61
   8  -3   9    9.91    0.62
   8   3   9    8.93    0.59
   8  -3  -9    8.93    0.61
   9  -3   9    8.79    0.53
   9  -3  -9    7.97    0.51
   0  -4   9   12.11    0.78
   1  -4  -9   33.60    1.75
   1  -4  -9   32.89    1.73
  -1  -4   9   32.35    1.80
  -2  -4  -9   34.85    1.89
   2  -4   9   36.75    1.90
   2  -4   9   36.05    1.91
   2  -4  -9   35.96    1.86
   2  -4  -9   35.50    1.89
   3  -4   9   49.63    2.54
  -3  -4  -9   49.62    2.56
   3  -4   9   47.54    2.55
   3  -4  -9   49.07    2.50
   3  -4  -9   50.24    2.56
   4  -4   9   13.78    0.88
   4  -4   9   14.15    0.85
  -4  -4  -9   13.27    0.91
   4  -4  -9   15.52    0.89
   4  -4  -9   14.79    0.81
   4   4   9   15.76    0.90
   5  -4   9   12.89    0.78
   5  -4   9   13.44    0.75
   5   4   9   11.57    0.79
   5  -4  -9   11.75    0.78
   6   4  -9    9.81    0.60
   6  -4   9   10.20    0.69
   6  -4   9   10.16    0.63
   6   4   9   11.34    0.71
   6  -4  -9   11.46    0.71
   7  -4   9   10.90    0.67
   7  -4   9   10.53    0.72
   7   4   9   13.30    0.76
   7  -4  -9   13.37    0.76
   8  -4   9    3.47    0.30
   8  -4  -9    3.29    0.34
   9  -4   9    1.84    0.21
   9  -4  -9    2.11    0.22
   0  -5  -9    4.73    0.38
   0  -5   9    4.95    0.46
   0  -5  -9    4.46    0.44
  -1  -5  -9    0.49    0.26
   1  -5   9    0.52    0.19
  -1  -5  -9    0.49    0.16
   1  -5  -9    0.56    0.20
   1  -5  -9    0.53    0.15
  -1  -5   9    0.77    0.26
  -2  -5  -9    8.80    0.59
   2  -5   9    8.56    0.58
   2  -5   9    8.41    0.61
   2  -5  -9    8.20    0.54
   2  -5  -9    8.54    0.59
   3  -5   9   32.67    1.79
   3  -5   9   32.27    1.81
  -3  -5  -9   31.67    1.80
   3  -5  -9   36.55    1.82
   3  -5  -9   35.54    1.76
   4  -5   9    5.50    0.40
   4  -5   9    5.60    0.47
  -4  -5  -9    4.96    0.44
   4  -5  -9    5.90    0.47
   4  -5  -9    5.38    0.37
   5  -5   9    6.11    0.47
   5  -5  -9    8.19    0.52
   6  -5   9    5.15    0.44
   6   5  -9    4.74    0.35
   6  -5  -9    5.18    0.43
   7  -5   9    1.99    0.20
   7  -5   9    2.15    0.25
   7  -5  -9    2.06    0.29
   8  -5   9    5.97    0.40
   8  -5  -9    5.79    0.39
   0  -6  -9    8.77    0.57
   0  -6   9    8.79    0.61
   0  -6  -9    8.20    0.63
   1  -6   9   29.94    1.62
  -1  -6  -9   29.97    1.61
   1  -6  -9   29.54    1.61
   1  -6  -9   31.02    1.60
  -1  -6   9   29.31    1.64
   2  -6   9   33.18    1.76
  -2  -6  -9   34.19    1.75
   2  -6   9   34.02    1.75
   2  -6  -9   31.81    1.71
  -2  -6   9   30.44    1.80
   2  -6  -9   32.08    1.74
   3  -6   9   29.98    1.68
  -3  -6  -9   30.54    1.67
   3  -6   9   31.49    1.66
   3  -6  -9   32.06    1.63
   3  -6  -9   30.90    1.66
   4  -6   9   28.43    1.56
  -4  -6  -9   26.87    1.58
   4  -6  -9   29.93    1.51
   4  -6  -9   31.60    1.59
   5  -6   9    1.38    0.22
   5  -6   9    1.55    0.29
   5  -6  -9    1.00    0.28
   6  -6   9   16.01    0.95
   6  -6   9   17.22    0.90
   6   6  -9   16.76    0.88
   6  -6  -9   16.51    0.96
   7  -6   9    8.33    0.53
   8  -6   9    5.97    0.41
   8  -6  -9    7.04    0.42
   0  -7   9    3.24    0.37
   0  -7  -9    3.07    0.29
   1  -7   9    8.15    0.57
  -1  -7  -9    8.03    0.56
   1  -7  -9    8.43    0.54
   1  -7  -9    7.60    0.60
  -1  -7   9    7.59    0.55
  -2  -7  -9   10.87    0.66
   2  -7   9    9.99    0.69
   2  -7   9   10.87    0.64
   2  -7  -9    9.61    0.59
  -2  -7   9    8.77    0.70
   2  -7  -9    8.59    0.66
  -3  -7  -9    1.25    0.29
   3  -7   9    0.96    0.23
   3  -7   9    1.01    0.30
   3  -7  -9    0.93    0.20
  -4  -7  -9   15.12    0.92
   4  -7   9   14.05    0.91
   4  -7  -9   16.40    0.92
   4  -7  -9   17.80    0.86
   5  -7   9    1.80    0.22
   5  -7   9    1.41    0.22
   5  -7  -9    1.50    0.22
   6   7  -9    2.88    0.23
   6  -7   9    2.88    0.31
   6  -7   9    2.91    0.22
   6  -7  -9    2.87    0.26
   7  -7   9    1.48    0.20
   7  -7  -9    1.49    0.19
   0  -8  -9   18.29    1.02
  -1  -8  -9    0.17    0.16
   1  -8  -9    0.34    0.14
  -1  -8   9    0.44    0.16
   2  -8   9   31.89    1.63
  -2  -8  -9   29.54    1.62
   2  -8  -9   29.07    1.59
   2  -8  -9   30.72    1.63
  -2  -8   9   30.04    1.65
   3  -8   9    8.39    0.53
  -3  -8  -9    8.68    0.54
   3  -8   9    7.33    0.53
   3  -8  -9    7.87    0.56
   3  -8  -9    8.11    0.49
   4  -8   9    6.36    0.41
  -4  -8  -9    6.51    0.44
   4  -8   9    6.05    0.46
   4  -8  -9    5.40    0.35
   4  -8  -9    5.44    0.41
   5  -8   9    5.14    0.31
   5  -8  -9    4.61    0.35
   6  -8   9    3.64    0.29
   0  -9  -9   15.25    0.85
   0  -9   9   14.65    0.86
  -1  -9  -9    6.85    0.47
   1  -9   9    6.78    0.49
  -1  -9   9    7.37    0.49
   1  -9  -9    8.09    0.48
   2  -9   9    3.28    0.30
  -2  -9  -9    3.16    0.31
  -2  -9   9    2.76    0.41
   2  -9  -9    3.08    0.26
  -3  -9  -9    7.54    0.48
   3  -9   9    6.20    0.51
   3  -9   9    7.60    0.45
   3  -9  -9    6.36    0.40
  -4  -9  -9    1.68    0.23
   4  -9   9    1.83    0.19
   4  -9   9    1.48    0.23
   0 -10   9    1.68    0.20
   1 -10   9   13.57    0.81
  -1 -10  -9   14.87    0.82
   1 -10  -9   16.66    0.81
   2 -10   9    3.32    0.24
  -2 -10   9    2.72    0.33
   2 -10  -9    3.55    0.23
   0   0 -10   23.38    1.24
   0   0  10   21.95    1.28
   1   0  10   22.82    1.28
   1   0 -10   23.54    1.25
  -1   0 -10   22.84    1.26
  -2   0 -10    6.57    0.50
   2   0 -10    6.30    0.44
   2   0  10    6.25    0.47
   3   0  10   27.68    1.55
  -3   0 -10   26.64    1.56
   3   0  10   29.01    1.53
   3   0 -10   30.74    1.51
   4   0 -10    0.51    0.13
   4   0  10    0.46    0.20
   4   0  10    0.43    0.14
   5   0 -10    9.35    0.64
   5   0  10    9.12    0.63
   5   0  10    8.94    0.57
   5   0 -10    8.49    0.53
   6   0  10    1.24    0.23
   6   0 -10    1.34    0.35
   6   0  10    1.31    0.21
   7   0 -10    0.14    0.23
   7   0  10    0.56    0.19
   8   0  10    0.19    0.12
   9   0  10    6.67    0.54
   0  -1  10   95.20    4.93
   0  -1 -10   99.60    4.90
   0   1 -10  103.35    4.91
   0   1  10   92.68    4.92
  -1  -1 -10   11.84    0.76
   1   1 -10   12.00    0.75
   1  -1  10   11.96    0.78
   1  -1 -10   14.02    0.75
   1   1  10   12.95    0.78
  -1   1 -10   13.57    0.79
   2  -1  10    7.77    0.56
  -2  -1 -10    7.79    0.57
   2   1 -10    8.21    0.53
  -2   1 -10    8.37    0.60
   2  -1 -10    8.95    0.53
   2   1  10    8.88    0.57
   3  -1  10    5.72    0.52
  -3  -1 -10    5.77    0.51
   3   1 -10    6.04    0.42
   3  -1  10    6.29    0.45
  -3   1 -10    5.40    0.47
   3  -1 -10    6.36    0.41
   3   1  10    5.96    0.42
   3   1  10    5.58    0.49
   4  -1  10    0.75    0.22
   4  -1  10    0.66    0.17
   4   1 -10    0.74    0.20
   4  -1 -10    0.83    0.19
   4   1  10    0.90    0.22
   4   1  10    0.88    0.21
   4  -1 -10    0.81    0.21
   5   1 -10    2.67    0.32
   5  -1  10    2.60    0.31
   5   1 -10    3.08    0.39
   5  -1  10    2.81    0.30
   5   1  10    3.70    0.31
   5   1  10    3.68    0.37
   5  -1 -10    3.47    0.28
   6  -1  10    7.19    0.53
   6  -1  10    7.33    0.49
   6   1 -10    6.80    0.58
   6  -1 -10    8.15    0.58
   6   1  10    7.63    0.56
   6   1  10    7.93    0.50
   7  -1  10   18.43    1.06
   7   1 -10   17.06    1.07
   7   1  10   18.59    1.07
   7  -1 -10   19.36    1.08
   8  -1  10    8.72    0.60
   8   1  10    9.39    0.60
   8  -1 -10    9.25    0.58
   9   1  10    4.46    0.38
   0   2  10    5.36    0.54
   0  -2 -10    6.05    0.43
   0  -2  10    6.06    0.54
  -1   2 -10    1.96    0.32
   1  -2 -10    2.05    0.25
  -1  -2  10    2.06    0.39
   1   2  10    1.98    0.33
  -2  -2 -10   19.92    1.04
  -2   2 -10   16.61    1.04
   2  -2 -10   16.84    1.00
  -3  -2 -10   10.82    0.73
   3  -2  10    9.66    0.67
   3  -2  10   10.23    0.63
   3   2 -10    9.75    0.60
   3   2  10    9.19    0.65
   3  -2 -10    9.60    0.58
  -3   2 -10    8.69    0.68
   3   2  10    9.46    0.62
   4   2 -10   28.68    1.45
  -4  -2 -10   25.93    1.52
   4  -2  10   28.17    1.48
   4  -2  10   28.07    1.51
   4  -2 -10   26.87    1.50
   4  -2 -10   27.33    1.43
   4   2  10   27.32    1.50
   4   2  10   26.20    1.46
   5  -2  10    4.87    0.41
   5   2 -10    5.10    0.50
   5   2 -10    4.74    0.36
   5  -2  10    4.77    0.39
   5  -2 -10    5.43    0.46
   5   2  10    4.99    0.39
   5   2  10    4.91    0.41
   6   2 -10    3.72    0.52
   6  -2  10    3.12    0.30
   6  -2 -10    3.33    0.39
   7  -2  10    1.58    0.29
   7  -2  10    1.65    0.21
   7  -2 -10    1.40    0.34
   7   2  10    1.60    0.24
   8  -2  10    0.01    0.10
   8   2  10    0.09    0.11
   8  -2 -10   -0.08    0.20
   9  -2  10    0.83    0.16
   9  -2 -10    1.04    0.44
   9   2  10    0.95    0.16
   0   3  10    0.53    0.24
   0  -3 -10    0.64    0.16
   0  -3  10    0.96    0.24
  -1  -3 -10   35.21    1.80
   1  -3 -10   35.00    1.78
   1   3  10   33.13    1.81
  -1  -3  10   32.66    1.84
   2  -3  10    4.51    0.40
  -2  -3 -10    4.48    0.41
  -2   3 -10    4.54    0.51
   2   3  10    4.71    0.41
   2  -3 -10    4.99    0.36
   3  -3  10    6.93    0.59
   3  -3  10    7.16    0.52
  -3  -3 -10    6.79    0.57
   3   3  10    8.34    0.55
  -3   3 -10    8.33    0.66
   3  -3 -10    8.55    0.51
   3  -3 -10    8.78    0.57
   3   3  10    8.50    0.55
   4  -3  10    4.00    0.37
  -4  -3 -10    3.63    0.48
   4  -3  10    3.95    0.41
   4  -3 -10    4.55    0.34
   4  -3 -10    4.76    0.44
   4   3  10    4.81    0.42
   5  -3  10    0.29    0.14
   5  -3  10    0.24    0.19
   5   3 -10    0.28    0.16
   5   3  10    0.23    0.17
   5  -3 -10    0.10    0.17
   6  -3  10    1.47    0.23
   6  -3  10    1.65    0.30
   6   3  10    1.13    0.29
   7  -3  10    3.16    0.36
   7  -3  10    3.25    0.27
   7   3  10    3.90    0.33
   7  -3 -10    3.84    0.38
   8  -3  10    3.01    0.29
   8   3  10    3.61    0.33
   8  -3 -10    3.77    0.31
   9  -3 -10    3.26    0.35
   0  -4  10    7.48    0.58
   0  -4 -10    6.86    0.49
   1  -4  10    4.92    0.44
  -1  -4 -10    5.17    0.41
   1  -4 -10    4.86    0.42
  -1  -4  10    4.35    0.45
   1  -4 -10    4.69    0.37
  -2  -4 -10   13.97    0.81
   2  -4  10   15.10    0.84
   2  -4 -10   12.90    0.78
   2  -4 -10   12.53    0.82
   3  -4  10   19.60    1.08
  -3  -4 -10   19.64    1.07
   3  -4  10   19.42    1.05
   3  -4 -10   17.90    1.06
  -3   4 -10   15.62    1.10
   3  -4 -10   17.18    0.99
  -4  -4 -10   37.96    2.17
   4  -4  10   40.72    2.18
   4  -4  10   43.05    2.15
   4  -4 -10   40.62    2.10
   4  -4 -10   43.59    2.19
   5  -4  10   20.50    1.14
   5   4 -10   20.97    1.12
   5  -4 -10   20.42    1.18
   6  -4  10    7.93    0.57
   6   4  10    7.89    0.55
   6  -4 -10    7.63    0.56
   7  -4  10    1.83    0.19
   7  -4  10    1.76    0.28
   7  -4 -10    1.66    0.29
   8  -4  10    1.23    0.25
   8  -4 -10    1.55    0.21
   0  -5  10    1.43    0.34
   0  -5 -10    1.52    0.25
   0  -5 -10    1.59    0.35
  -1  -5 -10    7.72    0.54
   1  -5  10    7.74    0.57
  -1  -5 -10    7.32    0.66
   1  -5 -10    7.66    0.57
  -1  -5  10    8.10    0.59
   1  -5 -10    8.28    0.53
   2  -5  10   21.44    1.20
  -2  -5 -10   21.01    1.20
   2  -5 -10   21.55    1.21
   2  -5 -10   21.66    1.17
  -3  -5 -10    4.90    0.44
   3  -5  10    4.31    0.40
   3  -5  10    4.62    0.40
   3  -5 -10    4.68    0.36
   3  -5 -10    4.85    0.43
  -4  -5 -10    3.36    0.34
   4  -5 -10    2.70    0.35
   4  -5 -10    2.51    0.25
   5  -5  10    2.63    0.28
   5  -5  10    2.47    0.34
   6  -5  10    2.17    0.23
   6   5 -10    2.03    0.28
   6  -5  10    1.96    0.31
   6  -5 -10    2.14    0.30
   7  -5  10    1.91    0.18
   7  -5  10    1.94    0.23
   7  -5 -10    1.83    0.22
   8  -5  10    4.80    0.37
   0  -6  10    5.35    0.46
   0  -6 -10    5.46    0.43
   0  -6 -10    5.09    0.50
   1  -6  10    4.76    0.42
  -1  -6 -10    4.59    0.39
   1  -6 -10    4.21    0.37
  -1  -6  10    4.45    0.46
   1  -6 -10    3.87    0.43
  -2  -6 -10   36.08    1.91
   2  -6  10   36.58    1.92
  -2  -6  10   33.58    1.96
   2  -6 -10   37.73    1.89
   2  -6 -10   36.16    1.91
   3  -6  10   36.12    2.02
  -3  -6 -10   37.80    2.03
   3  -6  10   40.09    2.03
   3  -6 -10   40.07    2.03
   3  -6 -10   38.29    1.98
   4  -6  10    4.62    0.44
  -4  -6 -10    3.74    0.57
   4  -6  10    5.13    0.39
   4  -6 -10    5.35    0.40
   5  -6  10    6.28    0.46
   5  -6  10    6.58    0.45
   5  -6 -10    7.00    0.50
   6  -6  10    8.62    0.50
   6  -6  10    7.71    0.54
   6  -6 -10    9.23    0.55
   7  -6  10    4.19    0.33
   7  -6 -10    5.16    0.34
   0  -7 -10    0.71    0.18
   0  -7  10    1.03    0.28
   1  -7  10    4.58    0.41
  -1  -7 -10    5.19    0.41
  -1  -7  10    4.60    0.45
   1  -7 -10    4.92    0.39
   1  -7 -10    4.34    0.50
   2  -7  10   16.93    0.94
  -2  -7 -10   16.84    0.95
   2  -7 -10   14.37    0.92
  -2  -7  10   15.89    1.02
   2  -7 -10   16.88    0.91
  -3  -7 -10   10.16    0.62
   3  -7  10    9.36    0.65
   3  -7 -10    8.99    0.55
   3  -7 -10    8.18    0.61
  -4  -7 -10    1.08    0.25
   4  -7  10    1.29    0.31
   4  -7  10    1.41    0.22
   4  -7 -10    1.21    0.22
   4  -7 -10    1.43    0.19
   5  -7  10    2.72    0.29
   5  -7  10    3.34    0.27
   5  -7 -10    3.75    0.34
   6  -7  10   15.44    0.78
   6  -7  10   14.65    0.85
   0  -8 -10   13.71    0.78
   0  -8  10   12.71    0.80
   1  -8  10    7.28    0.53
  -1  -8 -10    7.49    0.53
   1  -8 -10    8.50    0.52
  -1  -8  10    7.99    0.57
  -2  -8 -10   15.11    0.90
   2  -8  10   15.29    0.90
  -2  -8  10   16.17    0.97
   2  -8 -10   16.75    0.88
  -3  -8 -10    7.68    0.50
   3  -8  10    7.43    0.46
   3  -8 -10    7.30    0.43
   3  -8 -10    6.02    0.46
  -4  -8 -10   10.36    0.65
   4  -8  10    9.28    0.66
   4  -8  10   11.03    0.61
   4  -8 -10   11.17    0.64
   5   8 -10    3.41    0.24
   5  -8  10    3.69    0.38
   5  -8  10    4.03    0.25
   5  -8 -10    3.73    0.36
   0  -9 -10    0.03    0.08
   0  -9  10    0.04    0.10
  -1  -9 -10    0.89    0.21
  -1  -9  10    1.22    0.29
   1  -9 -10    1.33    0.19
   2  -9  10    5.90    0.39
  -2  -9 -10    5.77    0.37
   2  -9 -10    4.53    0.34
  -3  -9 -10    2.98    0.24
   3  -9 -10    2.33    0.24
   4  -9  10    2.06    0.16
  -4  -9 -10    1.78    0.24
   0   0 -11    0.10    0.10
   0   0  11    0.16    0.23
  -1   0 -11    6.42    0.49
   1   0 -11    6.44    0.46
  -2   0 -11    4.61    0.42
   2   0 -11    4.13    0.35
   2   0  11    4.17    0.40
   3   0  11    1.49    0.26
  -3   0 -11    1.60    0.34
   3   0 -11    1.47    0.23
  -4   0 -11   22.36    1.34
   4   0  11   23.70    1.28
   4   0  11   22.86    1.32
   4   0 -11   24.29    1.24
   5   0  11    8.80    0.63
   5   0 -11    8.58    0.53
   5   0 -11    9.07    0.64
   5   0  11    8.89    0.57
   6   0  11    2.06    0.25
   6   0  11    2.09    0.34
   7   0  11    9.97    0.63
   7   0 -11    9.89    0.63
   8   0  11   38.85    2.02
   0  -1 -11   32.48    1.70
   0   1  11   30.65    1.73
   0   1 -11   33.43    1.71
   0  -1  11   31.44    1.74
   1   1 -11   29.19    1.57
  -1  -1 -11   28.00    1.57
   1  -1  11   29.65    1.61
  -1   1 -11   30.63    1.59
   1  -1 -11   29.59    1.56
  -2  -1 -11    5.23    0.46
   2   1 -11    5.19    0.42
   2  -1  11    5.47    0.46
   2   1  11    6.56    0.44
  -2   1 -11    6.12    0.45
   3  -1  11   13.42    0.79
  -3  -1 -11   13.13    0.81
   3   1 -11   13.54    0.76
   3   1  11   12.16    0.77
   3  -1 -11   12.32    0.74
  -3   1 -11   12.03    0.82
  -4  -1 -11   11.18    0.79
   4  -1  11   11.55    0.71
   4  -1  11   11.13    0.75
   4   1 -11   11.71    0.69
   4  -1 -11   11.50    0.67
   4   1  11   11.27    0.72
   4   1  11   11.90    0.71
   4  -1 -11   11.60    0.75
   5   1 -11   14.44    0.80
   5   1 -11   15.54    0.91
   5  -1  11   15.13    0.91
   5  -1  11   14.47    0.85
   5  -1 -11   15.13    0.91
   5   1  11   14.35    0.85
   5   1  11   14.31    0.90
   5  -1 -11   13.30    0.78
   6  -1  11   17.92    0.99
   6   1 -11   17.64    1.05
   6  -1  11   17.74    1.03
   6   1  11   18.19    1.06
   6   1  11   17.68    0.99
   7  -1  11    5.78    0.39
   7  -1  11    5.65    0.47
   7   1  11    6.22    0.44
   7  -1 -11    6.04    0.45
   8  -1  11    3.93    0.35
   8   1  11    3.89    0.32
   8  -1 -11    3.87    0.54
   0   2  11   73.23    3.87
   0  -2 -11   76.91    3.80
   0   2 -11   74.84    3.81
  -1  -2 -11   59.39    3.22
   1  -2  11   61.85    3.25
   1   2 -11   61.94    3.23
  -1  -2  11   62.99    3.29
   1  -2 -11   65.75    3.22
  -1   2 -11   65.96    3.25
   1   2  11   64.81    3.25
  -2  -2 -11    2.46    0.33
   2   2 -11    2.82    0.27
   2  -2  11    2.21    0.33
   2   2  11    2.99    0.34
  -2   2 -11    3.00    0.32
   2  -2 -11    3.22    0.29
  -3  -2 -11   23.22    1.38
   3   2 -11   24.91    1.35
   3  -2  11   24.78    1.38
   3  -2 -11   26.62    1.34
  -3   2 -11   24.62    1.41
   3   2  11   26.36    1.38
   4  -2  11    5.80    0.43
  -4  -2 -11    5.64    0.46
   4  -2  11    5.53    0.52
   4   2 -11    5.85    0.40
   4   2  11    4.70    0.48
   4  -2 -11    5.07    0.37
   4   2  11    5.19    0.42
   4  -2 -11    5.54    0.47
   5  -2  11    2.68    0.44
   5   2 -11    3.55    0.29
   5   2 -11    3.34    0.45
   5  -2  11    3.61    0.33
   5  -2 -11    3.74    0.40
   5   2  11    3.63    0.33
   5   2  11    3.77    0.39
   6   2 -11    7.86    0.68
   6  -2  11    8.82    0.55
   6  -2  11    8.78    0.63
   6   2  11    9.10    0.60
   6  -2 -11    9.54    0.64
   7  -2  11    2.85    0.34
   7  -2  11    3.14    0.25
   7  -2 -11    2.74    0.37
   7   2  11    2.76    0.33
   8  -2  11    1.84    0.21
   8  -2 -11    1.52    0.31
   8   2  11    1.35    0.25
   0  -3  11    1.60    0.38
   0  -3 -11    1.47    0.25
   0   3  11    1.33    0.29
   1  -3  11    7.88    0.65
   1  -3 -11   10.29    0.62
  -1  -3  11   10.48    0.78
  -1   3 -11   10.34    0.67
   1   3  11   10.01    0.64
   2  -3  11    5.03    0.45
  -2  -3 -11    5.05    0.44
   2  -3 -11    5.92    0.40
   2   3  11    6.08    0.46
  -2   3 -11    5.33    0.44
  -3  -3 -11    1.79    0.33
   3  -3  11    1.83    0.29
   3   3 -11    2.10    0.23
  -3   3 -11    2.14    0.43
   3  -3 -11    2.02    0.24
   3   3  11    2.27    0.29
   3  -3 -11    1.84    0.32
   4  -3  11    8.47    0.62
   4  -3  11    8.61    0.57
  -4  -3 -11    8.25    0.59
   4   3 -11    8.97    0.55
   4  -3 -11    7.88    0.50
   4   3  11    7.82    0.61
   4  -3 -11    8.25    0.60
   5  -3  11   14.09    0.87
   5  -3  11   14.24    0.81
   5   3 -11   14.60    0.78
   5  -3 -11   13.36    0.85
   5   3  11   13.12    0.86
   6  -3  11    5.08    0.42
   6   3  11    5.32    0.42
   6  -3 -11    6.00    0.44
   7  -3  11   25.80    1.41
   7  -3  11   26.53    1.34
   7  -3 -11   26.09    1.41
   7   3  11   25.87    1.42
   8  -3  11    7.00    0.47
   8  -3 -11    8.16    0.48
   0  -4  11   23.82    1.36
   0  -4 -11   23.98    1.31
  -1  -4 -11   26.53    1.38
   1  -4  11   25.83    1.40
  -1  -4  11   23.49    1.44
   1  -4 -11   24.57    1.38
   1  -4 -11   25.08    1.36
   2  -4  11   24.04    1.35
  -2  -4 -11   23.22    1.34
  -2   4 -11   22.41    1.36
   2  -4 -11   25.38    1.36
   2  -4 -11   25.76    1.31
  -3  -4 -11   47.22    2.48
   3  -4  11   48.31    2.48
   3  -4 -11   48.02    2.43
  -3   4 -11   45.10    2.50
   3  -4 -11   49.45    2.50
  -4  -4 -11    5.31    0.52
   4   4 -11    5.77    0.43
   4  -4  11    5.62    0.45
   4  -4 -11    6.48    0.42
   4  -4 -11    6.84    0.50
   5  -4  11   14.70    0.96
   5  -4  11   16.77    0.95
   5  -4 -11   19.25    1.02
   6  -4  11    0.11    0.14
   6  -4  11    0.14    0.11
   6  -4 -11   -0.11    0.17
   7  -4  11   11.93    0.72
   7  -4  11   12.41    0.66
   7  -4 -11   12.46    0.72
   8  -4  11    0.59    0.18
   8  -4 -11    0.49    0.17
   0  -5 -11    2.16    0.29
   0  -5  11    2.29    0.36
   0  -5 -11    2.06    0.37
  -1  -5 -11    6.84    0.51
  -1  -5 -11    6.30    0.56
   1  -5  11    7.02    0.54
  -1  -5  11    7.28    0.60
   1  -5 -11    7.09    0.54
   1  -5 -11    7.32    0.49
   2  -5 -11    1.88    0.25
   2  -5 -11    1.89    0.33
  -3  -5 -11    0.45    0.19
   3  -5  11    0.29    0.16
   3  -5 -11    0.07    0.18
  -3   5 -11    0.21    0.19
   3  -5 -11    0.14    0.12
   4  -5  11    0.38    0.15
   4  -5  11    0.51    0.24
   4  -5 -11    0.67    0.22
   5  -5  11    1.39    0.34
   5  -5  11    1.33    0.22
   5   5 -11    1.37    0.21
   5  -5 -11    0.88    0.22
   6  -5  11   31.52    1.61
   6  -5 -11   31.16    1.66
   7  -5  11    1.84    0.23
   7  -5 -11    2.14    0.22
   0  -6  11    0.18    0.13
   0  -6 -11    0.17    0.14
   1  -6  11    3.85    0.38
  -1  -6 -11    4.14    0.36
  -1  -6  11    3.16    0.42
   1  -6 -11    3.47    0.33
  -2  -6 -11   23.43    1.29
   2  -6  11   23.09    1.29
   2  -6 -11   23.91    1.27
   3  -6  11   14.99    0.89
   3  -6 -11   15.52    0.91
   4  -6  11   27.06    1.41
  -4  -6 -11   25.59    1.42
   4  -6 -11   26.49    1.35
   5   6 -11    1.39    0.20
   5  -6  11    1.56    0.35
   5  -6  11    1.63    0.21
   5  -6 -11    1.95    0.28
   6  -6  11    2.14    0.27
   6  -6  11    2.71    0.21
   6  -6 -11    2.81    0.25
   0  -7  11    1.85    0.26
   1  -7  11   11.39    0.71
  -1  -7 -11   12.14    0.70
  -1  -7  11   12.49    0.76
   1  -7 -11    9.48    0.69
   1  -7 -11   11.49    0.75
  -2  -7 -11    0.27    0.12
   2  -7  11    0.26    0.12
   2  -7 -11    0.32    0.14
   2  -7 -11    0.12    0.22
  -2  -7  11    0.17    0.29
  -3  -7 -11   11.27    0.69
   3  -7  11   11.92    0.68
   3  -7 -11   10.63    0.69
  -3   7 -11   10.12    0.78
   3  -7 -11   11.29    0.64
   4  -7  11    0.47    0.13
  -4  -7 -11    0.57    0.15
   5  -7  11    5.91    0.38
   5   7 -11    6.30    0.37
   5  -7 -11    6.37    0.44
   6  -7  11    0.82    0.14
   6  -7 -11    1.17    0.17
   0  -8 -11    4.57    0.34
   0  -8  11    4.81    0.37
   1  -8  11    3.84    0.36
  -1  -8 -11    3.86    0.35
  -1  -8  11    4.50    0.41
   1  -8 -11    4.75    0.33
  -2  -8 -11    4.68    0.34
   2  -8  11    4.54    0.35
  -2   8 -11    3.84    0.42
  -2  -8  11    4.47    0.63
   2  -8 -11    4.00    0.29
   3  -8  11    9.99    0.53
  -3  -8 -11    9.52    0.54
   3  -8 -11    7.25    0.57
   3  -8 -11    8.12    0.48
  -4  -8 -11    2.64    0.32
   4   8 -11    3.44    0.23
   4  -8 -11    3.41    0.33
   0  -9 -11    1.97    0.18
   0  -9  11    1.92    0.27
  -1  -9 -11    3.23    0.27
   1  -9  11    3.22    0.26
   1  -9 -11    3.21    0.23
  -1  -9  11    3.08    0.35
  -2  -9 -11    5.00    0.32
   2  -9  11    4.57    0.32
  -2   9 -11    4.82    0.39
   2  -9 -11    4.93    0.29
   0   0 -12  105.99    5.26
   0   0  12  103.32    5.28
   1   0  12    5.18    0.48
  -1   0 -12    5.42    0.44
   1   0 -12    5.51    0.42
   2   0 -12   -0.06    0.12
   2   0  12    0.16    0.16
  -2   0 -12    0.04    0.16
   3   0  12    0.94    0.20
  -3   0 -12    0.81    0.23
   3   0 -12    0.96    0.20
   4   0  12   12.64    0.77
   4   0 -12   13.17    0.82
  -4   0 -12   11.27    0.83
   4   0 -12   13.25    0.73
   5   0  12    1.87    0.40
   5   0  12    2.07    0.27
   5   0 -12    1.93    0.23
   6   0  12   24.37    1.33
   6   0 -12   25.14    1.38
   6   0  12   25.30    1.39
   7   0 -12    2.61    0.38
   7   0  12    2.53    0.33
   0   1 -12   61.03    2.99
   0  -1  12   56.42    3.01
   0   1  12   55.79    3.00
   0  -1 -12   58.76    2.98
   1  -1  12    5.87    0.49
   1   1 -12    5.92    0.43
  -1  -1 -12    5.47    0.44
   1  -1 -12    4.89    0.40
   1   1  12    4.56    0.46
  -1   1 -12    4.65    0.43
  -2  -1 -12   14.17    0.92
   2   1 -12   14.66    0.90
   2  -1  12   14.24    0.91
  -2   1 -12   16.29    0.95
   2   1  12   16.93    0.94
   2  -1 -12   17.48    0.91
   3  -1  12    6.44    0.47
  -3  -1 -12    6.48    0.46
   3   1 -12    6.45    0.43
   3  -1 -12    5.34    0.41
  -3   1 -12    4.76    0.49
   3   1  12    5.02    0.44
   4  -1  12   15.01    0.87
   4   1 -12   15.73    0.83
  -4  -1 -12   14.21    0.91
   4  -1 -12   15.18    0.91
   4  -1 -12   14.51    0.81
   4   1  12   14.08    0.85
  -4   1 -12   13.53    0.89
   5  -1  12    5.14    0.51
   5   1 -12    4.90    0.36
   5  -1  12    5.08    0.40
   5   1  12    5.18    0.40
   5   1  12    5.33    0.50
   6   1 -12    1.56    0.28
   6  -1  12    1.72    0.19
   6  -1  12    1.49    0.34
   6  -1 -12    1.37    0.33
   6   1  12    1.28    0.33
   7  -1  12    2.65    0.33
   7   1  12    2.10    0.33
   7  -1 -12    3.05    0.36
   8  -1  12    2.83    0.33
   8   1  12    3.44    0.29
   8  -1 -12    3.64    0.41
   0   2 -12    0.15    0.16
   0  -2  12    0.17    0.22
   0   2  12   -0.07    0.24
   0  -2 -12    0.12    0.10
   1  -2  12   87.72    4.49
   1   2 -12   88.45    4.47
  -1  -2 -12   82.89    4.45
   1   2  12   89.40    4.48
  -1   2 -12   92.37    4.49
   1  -2 -12   90.25    4.45
  -1  -2  12   87.31    4.51
   2   2 -12    3.80    0.36
   2  -2  12    3.78    0.40
  -2  -2 -12    3.48    0.38
  -2   2 -12    4.40    0.38
   2   2  12    4.11    0.39
   2  -2 -12    3.97    0.34
   3   2 -12    1.40    0.25
  -3  -2 -12    1.21    0.30
   3  -2  12    1.32    0.28
  -3   2 -12    1.43    0.37
   3   2  12    1.38    0.26
   3  -2 -12    1.38    0.22
   3  -2 -12    1.69    0.33
  -4  -2 -12    1.02    0.26
   4  -2  12    1.24    0.25
   4   2 -12    1.39    0.23
   4  -2 -12    1.40    0.33
  -4   2 -12    1.14    0.31
   4  -2 -12    1.06    0.20
   4   2  12    1.01    0.25
   5  -2  12    5.12    0.39
   5  -2  12    4.87    0.50
   5   2 -12    4.78    0.50
   5   2  12    4.67    0.49
   6  -2  12    6.54    0.41
   6  -2  12    6.27    0.52
   6  -2 -12    6.26    0.50
   6   2  12    6.04    0.52
   7  -2  12   24.26    1.21
   7  -2  12   21.63    1.26
   7  -2 -12   24.75    1.28
   7   2  12   22.76    1.26
   8  -2  12    2.06    0.32
   8  -2 -12    2.60    0.33
   0  -3  12   19.74    1.16
   0  -3 -12   19.73    1.10
   0   3 -12   19.11    1.12
   1  -3  12   31.50    1.78
  -1  -3 -12   31.24    1.75
   1   3 -12   32.58    1.77
   1  -3 -12   35.03    1.75
   1   3  12   32.75    1.78
  -1   3 -12   33.00    1.78
  -1  -3  12   34.99    1.84
   2  -3  12    1.81    0.32
  -2  -3 -12    2.20    0.31
   2   3 -12    2.17    0.29
   2  -3 -12    2.01    0.35
   2   3  12    1.87    0.30
  -2   3 -12    1.86    0.35
   2  -3 -12    2.09    0.25
  -3  -3 -12   51.37    2.79
   3  -3  12   54.95    2.80
   3   3 -12   54.37    2.78
   3  -3 -12   57.57    2.82
  -3   3 -12   49.36    2.80
   3  -3 -12   56.61    2.75
   4  -3  12    2.44    0.30
   4   3 -12    2.50    0.28
  -4  -3 -12    2.14    0.38
   4  -3 -12    2.80    0.36
   4  -3 -12    2.74    0.25
   5   3 -12    5.33    0.36
   5  -3  12    5.86    0.46
   5  -3  12    4.81    0.45
   5  -3 -12    5.45    0.46
   6  -3  12    3.31    0.28
   6  -3  12    2.93    0.39
   6  -3 -12    3.26    0.32
   7  -3  12    3.40    0.24
   7  -3  12    3.06    0.30
   7  -3 -12    3.62    0.34
   0   4 -12   51.64    2.79
   0  -4 -12   56.19    2.78
   0  -4  12   53.90    2.82
   1  -4  12    3.19    0.36
  -1  -4 -12    2.97    0.32
  -1  -4  12    2.20    0.45
   1  -4 -12    2.32    0.36
   1  -4 -12    2.53    0.30
  -1   4 -12    2.48    0.34
   2   4 -12   20.43    1.18
   2  -4  12   20.37    1.18
  -2  -4 -12   20.54    1.18
  -2   4 -12   20.54    1.19
   2  -4 -12   21.64    1.21
   2  -4 -12   22.38    1.16
   3   4 -12    2.91    0.32
   3  -4  12    3.09    0.34
  -3  -4 -12    2.98    0.36
  -3   4 -12    2.81    0.43
   3  -4 -12    2.66    0.35
   3  -4 -12    2.82    0.27
   4   4 -12    0.37    0.15
   4  -4  12    0.25    0.14
  -4  -4 -12    0.45    0.24
   4  -4 -12    0.26    0.18
   5   4 -12    7.60    0.49
   5  -4  12    7.97    0.51
   5  -4 -12    8.90    0.56
   6  -4  12    8.90    0.51
   6  -4 -12    7.83    0.57
   7  -4  12    8.51    0.63
   7  -4 -12   11.45    0.63
   0  -5  12    0.52    0.23
   0  -5 -12    0.68    0.24
   0  -5 -12    0.69    0.18
  -1  -5 -12   22.42    1.22
   1  -5  12   22.46    1.25
   1  -5 -12   23.48    1.21
  -1  -5  12   21.26    1.27
  -1   5 -12   22.09    1.23
   1  -5 -12   19.26    1.23
   2  -5  12    5.03    0.43
  -2  -5 -12    4.97    0.43
  -2   5 -12    5.77    0.49
   2  -5 -12    5.71    0.40
   3   5 -12   10.42    0.65
   3  -5  12   10.49    0.66
   3  -5 -12   10.72    0.68
  -3   5 -12    9.57    0.74
   4   5 -12   20.53    1.16
  -4  -5 -12   19.20    1.19
   4  -5  12   22.04    1.19
   4  -5 -12   21.81    1.12
   4  -5 -12   24.17    1.21
   5   5 -12    1.43    0.19
   5  -5  12    1.32    0.17
   5  -5 -12    1.74    0.28
   6  -5  12    1.76    0.19
   6  -5 -12    1.82    0.22
   0  -6  12   25.85    1.28
   0  -6 -12   22.53    1.26
   0  -6 -12   19.15    1.28
   1  -6  12    3.54    0.43
   1  -6 -12    4.79    0.44
  -1  -6  12    4.93    0.51
  -2  -6 -12   17.56    0.97
   2  -6  12   17.57    0.97
   2  -6 -12   17.27    0.94
   2  -6 -12   16.21    0.98
  -2   6 -12   16.21    1.00
  -3  -6 -12   10.03    0.64
   3  -6  12   10.82    0.66
   3  -6 -12   10.66    0.67
   3  -6 -12   10.49    0.61
  -3   6 -12   10.46    0.74
   4  -6  12    5.38    0.37
  -4  -6 -12    5.02    0.40
   4   6 -12    5.50    0.38
   4  -6 -12    5.53    0.43
   5   6 -12    3.48    0.26
   5  -6  12    3.64    0.27
   5  -6 -12    2.81    0.32
   6  -6  12   11.51    0.60
   6  -6 -12   10.07    0.65
   0  -7  12    0.90    0.22
   0  -7 -12    0.91    0.22
  -1  -7 -12    1.05    0.19
   1  -7  12    1.18    0.25
  -1   7 -12    0.79    0.20
  -1  -7  12    0.82    0.20
   1  -7 -12    0.78    0.15
  -2  -7 -12    3.73    0.30
   2  -7  12    3.84    0.34
   2  -7 -12    3.31    0.38
  -2   7 -12    3.77    0.34
   2  -7 -12    3.99    0.30
   3  -7  12    4.09    0.32
  -3   7 -12    5.07    0.51
  -4  -7 -12    0.17    0.17
   4  -7  12    0.12    0.08
   4   7 -12    0.02    0.10
   4  -7 -12    0.08    0.17
   5  -7  12    1.35    0.14
   5  -7 -12    1.74    0.20
   0  -8 -12    0.06    0.08
   0  -8  12    0.03    0.16
   1  -8  12   33.10    1.70
  -1   8 -12   32.60    1.71
   1  -8 -12   32.59    1.68
  -2  -8 -12    3.69    0.29
  -2   8 -12    2.76    0.38
   2  -8 -12    2.93    0.22
   3   8 -12    1.08    0.17
  -3  -8 -12    1.19    0.28
   3  -8  12    0.99    0.17
   0   0  13   -0.07    0.23
   0   0 -13    0.01    0.15
  -1   0 -13    4.06    0.38
   1   0 -13    3.77    0.36
   1   0  13    3.91    0.43
  -2   0 -13   40.11    2.11
   2   0 -13   40.91    2.09
   2   0  13   39.14    2.11
  -3   0 -13    7.33    0.53
   3   0  13    7.32    0.53
   3   0 -13    7.48    0.50
  -4   0 -13   26.96    1.51
   4   0 -13   28.12    1.45
   4   0  13   27.74    1.49
   5   0  13    0.69    0.19
   5   0 -13    1.08    0.26
   6   0 -13    0.75    0.23
   6   0  13    0.97    0.19
   7   0 -13    0.44    0.25
   0   1 -13    1.55    0.27
   0  -1 -13    1.52    0.21
   0  -1  13    1.43    0.40
   0   1  13    1.49    0.31
   1  -1  13    7.17    0.56
  -1  -1 -13    7.65    0.52
   1   1 -13    7.83    0.51
   1  -1 -13    6.19    0.48
  -1   1 -13    6.23    0.51
   1   1  13    5.95    0.49
   2   1 -13    9.98    0.65
   2  -1  13    9.64    0.67
  -2  -1 -13    9.71    0.68
   2  -1 -13   11.39    0.65
   2   1  13   11.13    0.70
  -2   1 -13   10.46    0.70
   3   1 -13    8.32    0.56
  -3  -1 -13    7.81    0.57
   3  -1  13    8.12    0.59
   3  -1 -13    9.97    0.56
  -3   1 -13    8.76    0.63
   3   1  13    8.98    0.60
   4   1 -13    1.13    0.21
  -4  -1 -13    0.98    0.31
   4  -1  13    0.97    0.20
   4  -1 -13    1.42    0.21
   4   1  13    1.59    0.26
   5   1 -13    2.27    0.38
   5   1 -13    2.43    0.25
   5  -1  13    2.39    0.27
   5   1  13    2.39    0.27
   5  -1 -13    2.42    0.37
   6   1 -13   11.05    0.70
   6  -1  13   10.79    0.62
   6  -1 -13   10.08    0.68
   7  -1 -13    7.41    0.58
   0   2  13   13.64    0.90
   0  -2 -13   14.10    0.82
   0  -2  13   13.91    0.90
   0   2 -13   14.11    0.86
  -1  -2 -13   13.09    0.79
   1  -2  13   13.68    0.83
   1   2 -13   13.40    0.80
   1   2  13   12.27    0.78
  -1   2 -13   12.55    0.81
  -1  -2  13   12.17    0.91
   1  -2 -13   12.50    0.77
   2   2 -13    2.15    0.29
  -2  -2 -13    1.85    0.25
   2  -2  13    2.05    0.32
  -2   2 -13    1.47    0.25
   2   2  13    1.86    0.31
   2  -2 -13    1.57    0.24
  -3  -2 -13   25.13    1.41
   3  -2  13   25.19    1.41
   3   2 -13   26.70    1.39
   3  -2 -13   26.44    1.43
  -3   2 -13   24.51    1.43
   3  -2 -13   25.75    1.36
   3   2  13   25.65    1.41
   4   2 -13    3.57    0.34
   4  -2  13    3.10    0.32
   4   2 -13    3.29    0.42
  -4  -2 -13    3.27    0.37
   4   2  13    2.84    0.32
   4  -2 -13    2.84    0.38
   5   2 -13    5.00    0.35
   5  -2  13    5.51    0.40
   5   2 -13    4.96    0.49
   5  -2 -13    5.58    0.42
   6  -2  13   10.00    0.57
   6  -2 -13    9.74    0.62
   7  -2 -13    4.35    0.50
   0  -3 -13    3.98    0.36
   0   3 -13    4.28    0.41
   0  -3  13    4.16    0.47
   1  -3  13    1.22    0.33
   1   3 -13    1.45    0.28
  -1  -3 -13    1.01    0.25
  -1   3 -13    1.56    0.32
   1  -3 -13    1.49    0.21
  -1  -3  13    1.56    0.35
   2  -3  13   12.58    0.81
   2   3 -13   12.57    0.79
  -2  -3 -13   11.53    0.77
   2  -3 -13   14.15    0.82
  -2   3 -13   12.97    0.82
   2  -3 -13   13.60    0.77
   3  -3  13    1.00    0.26
  -3  -3 -13    0.88    0.22
   3   3 -13    0.85    0.23
   3  -3 -13    0.84    0.21
  -3   3 -13    0.80    0.25
  -4  -3 -13   10.26    0.69
   4   3 -13   10.90    0.61
   4   3 -13   10.31    0.68
   4  -3 -13    9.23    0.57
  -4   3 -13    8.45    0.73
   4  -3 -13    9.71    0.64
   5  -3  13    3.80    0.29
   5   3 -13    3.52    0.27
   5  -3 -13    3.42    0.33
   6  -3  13    0.34    0.11
   6  -3 -13    0.32    0.18
   7  -3 -13   18.68    1.11
   0  -4  13    9.39    0.67
   0  -4 -13    9.32    0.61
   0   4 -13    9.02    0.63
  -1  -4 -13    0.51    0.41
  -1  -4 -13    0.63    0.15
   1  -4  13    0.52    0.20
   1   4 -13    0.62    0.18
  -1   4 -13    0.81    0.22
  -1  -4  13    0.85    0.30
   1  -4 -13    0.91    0.23
   2   4 -13    6.38    0.47
  -2  -4 -13    6.79    0.48
   2  -4  13    6.84    0.53
  -2  -4 -13    6.06    0.57
  -2   4 -13    7.67    0.55
   2  -4 -13    8.06    0.48
   2  -4 -13    6.12    0.53
  -3  -4 -13    5.84    0.45
  -3   4 -13    4.71    0.54
   3  -4 -13    4.99    0.40
   3  -4 -13    4.88    0.41
  -4  -4 -13    6.99    0.54
   4   4 -13    7.59    0.47
   4  -4  13    7.65    0.47
   4  -4 -13    6.33    0.42
   4  -4 -13    6.68    0.49
   5   4 -13   18.52    0.99
   5  -4  13   19.04    1.04
   5  -4 -13   20.11    1.09
   6  -4  13   12.30    0.67
   6  -4 -13   12.39    0.71
   0  -5  13    2.75    0.32
   0  -5 -13    3.11    0.36
   0  -5 -13    2.46    0.38
   1  -5  13    0.68    0.21
  -1  -5 -13    0.50    0.27
   1  -5 -13    0.59    0.18
  -1   5 -13    0.78    0.21
  -1  -5  13    0.77    0.22
   2   5 -13    5.54    0.41
   2  -5  13    5.40    0.44
  -2  -5 -13    5.40    0.43
  -2   5 -13    4.66    0.46
   2  -5 -13    5.00    0.38
   2  -5 -13    4.67    0.40
  -3  -5 -13   15.60    0.90
   3  -5  13   16.58    0.90
   3   5 -13   16.45    0.88
   3  -5 -13   14.78    0.84
  -3   5 -13   14.49    0.94
   3  -5 -13   14.49    0.88
   4   5 -13   17.48    0.94
   4  -5  13   17.61    0.95
  -4  -5 -13   16.42    0.96
   4  -5 -13   17.71    0.99
   5  -5  13    0.94    0.14
   5  -5 -13    0.63    0.18
   6  -5 -13    4.51    0.38
   0  -6 -13    1.61    0.24
   0  -6  13    1.79    0.32
   0   6 -13    1.55    0.22
   1   6 -13    4.06    0.37
  -1  -6 -13    4.38    0.37
   1  -6  13    4.00    0.39
  -1   6 -13    4.66    0.40
   1  -6 -13    4.66    0.33
  -1  -6  13    4.03    0.47
   1  -6 -13    4.43    0.42
   2  -6  13    2.97    0.27
   2   6 -13    2.79    0.25
  -2  -6 -13    2.66    0.30
  -2   6 -13    2.32    0.34
   2  -6 -13    2.24    0.34
   2  -6 -13    2.23    0.22
  -3  -6 -13    2.58    0.31
   3  -6  13    2.94    0.29
   3   6 -13    2.65    0.24
  -3   6 -13    3.22    0.43
   3  -6 -13    3.36    0.24
   3  -6 -13    3.24    0.29
   4  -6  13   28.67    1.42
   4   6 -13   28.91    1.40
   4  -6 -13   23.96    1.42
   5  -6  13    2.77    0.19
   5  -6 -13    1.95    0.35
   0   7 -13    0.13    0.14
   0  -7 -13    0.20    0.09
   0  -7  13    0.12    0.12
   1  -7  13    8.04    0.50
  -1  -7 -13    8.53    0.50
   1   7 -13    8.49    0.49
  -1  -7  13    6.55    0.51
   1  -7 -13    7.38    0.47
  -1   7 -13    7.37    0.52
  -2  -7 -13    7.37    0.44
   2  -7 -13    5.97    0.38
   2  -7 -13    5.27    0.50
  -2   7 -13    5.82    0.46
  -3  -7 -13    3.12    0.30
   3  -7  13    3.16    0.25
   3   7 -13    3.32    0.24
   3  -7 -13    3.09    0.33
   4   7 -13    2.55    0.20
  -4  -7 -13    2.69    0.31
   4  -7 -13    2.61    0.24
   0  -8  13   27.12    1.48
   0  -8 -13   30.10    1.47
   1   8 -13    2.43    0.21
   1  -8  13    2.18    0.26
  -1  -8  13    1.99    0.37
   0   0  14   16.22    1.01
   0   0 -14   16.14    0.95
   1   0  14    2.35    0.37
  -1   0 -14    2.63    0.29
   1   0 -14    2.75    0.31
   2   0 -14    0.90    0.22
   2   0  14    0.83    0.22
  -2   0 -14    1.15    0.28
   3   0  14   41.03    2.17
   3   0 -14   41.71    2.14
   4   0  14   -0.01    0.14
  -4   0 -14   -0.08    0.24
   4   0 -14    0.00    0.11
   4   0 -14    0.04    0.14
   5   0  14    9.76    0.61
   5   0 -14   10.22    0.66
   6   0 -14    7.59    0.50
   0  -1  14   29.52    1.63
   0   1 -14   29.96    1.59
   0   1  14   27.77    1.61
   0  -1 -14   30.05    1.58
   1   1 -14   10.07    0.69
  -1  -1 -14    9.96    0.69
   1  -1  14   10.25    0.73
   1  -1 -14   11.67    0.68
   1   1  14   11.64    0.74
  -1   1 -14   12.11    0.72
  -2  -1 -14    6.73    0.51
   2   1 -14    6.52    0.48
   2  -1  14    6.64    0.49
  -2   1 -14    6.62    0.52
   2   1  14    6.49    0.48
   2  -1 -14    7.04    0.48
  -3  -1 -14    4.26    0.48
   3  -1  14    3.67    0.38
   3   1 -14    3.33    0.36
  -3   1 -14    4.32    0.43
   3  -1 -14    4.38    0.38
   4  -1  14    4.41    0.37
   4   1 -14    4.33    0.32
   4   1 -14    4.55    0.38
  -4  -1 -14    4.49    0.47
  -4   1 -14    3.16    0.47
   4  -1 -14    3.62    0.30
   4  -1 -14    3.86    0.37
   4   1  14    3.78    0.36
   5   1 -14    3.79    0.35
   5  -1  14    3.86    0.31
   5  -1 -14    3.47    0.38
   6   1 -14    7.03    0.54
   6  -1  14    7.96    0.45
   6  -1 -14    7.34    0.52
   0  -2 -14    0.12    0.14
   0  -2  14    0.35    0.24
   0   2 -14    0.26    0.13
   0   2  14    0.26    0.25
  -1  -2 -14    4.94    0.40
   1  -2  14    4.53    0.40
   1   2 -14    5.00    0.38
   1   2  14    3.99    0.44
  -1   2 -14    4.00    0.41
   1  -2 -14    3.99    0.34
  -2  -2 -14   27.59    1.45
   2  -2  14   26.91    1.45
   2   2 -14   27.20    1.43
   2   2  14   25.70    1.45
   2  -2 -14   27.04    1.42
  -2   2 -14   23.95    1.45
  -3  -2 -14    9.42    0.62
   3  -2 -14    8.21    0.55
  -3   2 -14    9.30    0.64
   3  -2 -14    9.98    0.61
   3   2  14    7.24    0.63
   4  -2  14   23.03    1.26
   4   2 -14   24.02    1.28
   4   2 -14   23.03    1.22
  -4  -2 -14   24.13    1.31
  -4   2 -14   20.97    1.30
   4  -2 -14   24.04    1.30
   4  -2 -14   22.96    1.20
   5   2 -14    3.87    0.35
   5  -2  14    4.07    0.32
   5  -2 -14    4.39    0.36
   6  -2  14    0.73    0.16
   6  -2 -14    0.51    0.14
   0   3 -14    0.54    0.18
   0  -3 -14    0.92    0.22
   1   3 -14    5.69    0.46
  -1  -3 -14    5.76    0.45
   1  -3 -14    6.64    0.45
  -1  -3  14    5.64    0.54
   1  -3 -14    6.20    0.50
  -1   3 -14    6.23    0.49
   2  -3  14   10.06    0.72
  -2   3 -14    9.12    0.62
   2  -3 -14    9.51    0.65
   3  -3  14    7.58    0.55
  -3  -3 -14    7.43    0.56
   3   3 -14    7.50    0.52
  -3   3 -14    8.33    0.60
   3  -3 -14    8.41    0.50
   3  -3 -14    9.09    0.59
  -4  -3 -14    5.72    0.49
   4   3 -14    6.15    0.51
   4  -3  14    6.36    0.44
   4   3 -14    6.32    0.40
   4  -3 -14    6.16    0.38
   4  -3 -14    6.60    0.49
  -4   3 -14    5.71    0.49
   5  -3  14    6.98    0.42
   5  -3 -14    5.56    0.43
   6  -3  14   10.66    0.57
   6  -3 -14   10.01    0.61
   0   4 -14    0.24    0.17
   0  -4 -14    0.35    0.16
   0  -4 -14    0.23    0.15
   0  -4  14    0.30    0.22
  -1  -4 -14    6.54    0.45
  -1  -4 -14    6.19    0.51
   1   4 -14    7.09    0.49
   1  -4  14    6.95    0.52
   1  -4 -14    5.74    0.45
   1  -4 -14    6.84    0.46
  -1   4 -14    6.06    0.46
  -1  -4  14    6.24    0.62
   2   4 -14    2.19    0.29
  -2  -4 -14    2.21    0.26
  -2  -4 -14    2.23    0.40
   2  -4  14    2.16    0.32
  -2   4 -14    2.76    0.35
   2  -4 -14    2.93    0.27
   2  -4 -14    2.49    0.34
   3   4 -14   32.87    1.64
  -3  -4 -14   33.02    1.66
   3  -4  14   32.73    1.66
   3  -4 -14   31.03    1.60
  -3   4 -14   29.14    1.66
   3  -4 -14   27.92    1.64
   4  -4  14    9.45    0.56
  -4  -4 -14    8.97    0.60
   4   4 -14    9.14    0.53
   4  -4 -14    8.52    0.57
   5  -4  14    3.49    0.27
   5  -4 -14    3.07    0.32
   0  -5 -14    2.48    0.36
   0  -5 -14    2.80    0.29
   0  -5  14    2.79    0.37
   0   5 -14    2.85    0.32
   1   5 -14    5.22    0.42
  -1  -5 -14    5.26    0.41
   1  -5  14    5.69    0.45
  -1  -5  14    4.85    0.54
  -1   5 -14    5.47    0.40
   1  -5 -14    5.66    0.39
   1  -5 -14    5.23    0.40
  -2  -5 -14    2.92    0.30
   2  -5  14    2.21    0.30
   2   5 -14    2.25    0.24
   2  -5 -14    3.02    0.28
   2  -5 -14    2.79    0.26
  -2   5 -14    2.67    0.33
   3   5 -14    2.84    0.27
   3  -5  14    3.34    0.30
  -3  -5 -14    3.08    0.32
   3  -5 -14    3.04    0.29
   3  -5 -14    2.94    0.23
  -3   5 -14    3.18    0.40
   4   5 -14    4.61    0.31
   4  -5  14    4.58    0.32
   4  -5 -14    5.27    0.39
   5  -5  14    0.37    0.10
   0  -6  14    0.10    0.14
   0   6 -14    0.18    0.14
   0  -6 -14    0.08    0.12
   1  -6  14    2.52    0.26
   1   6 -14    2.67    0.24
  -1  -6 -14    2.74    0.27
  -1  -6  14    1.91    0.48
   1  -6 -14    2.02    0.23
  -1   6 -14    2.01    0.24
   2   6 -14    5.62    0.37
  -2  -6 -14    5.73    0.38
   2  -6  14    5.72    0.40
  -2   6 -14    5.02    0.42
   2  -6 -14    5.19    0.35
   3  -6  14   10.56    0.60
  -3  -6 -14   10.89    0.63
   3  -6 -14    9.71    0.59
  -3   6 -14   11.13    0.64
  -4  -6 -14    8.52    0.56
   4   6 -14    9.50    0.49
   4  -6  14    8.81    0.50
   4  -6 -14    8.56    0.52
   0   7 -14   35.84    1.87
   0  -7 -14   37.10    1.86
  -1  -7 -14    0.67    0.13
   1   7 -14    0.84    0.15
  -1   7 -14    0.46    0.13
   1  -7 -14    0.66    0.15
  -1  -7  14    0.69    0.20
   2  -7  14    4.62    0.31
   2   7 -14    4.02    0.27
   2  -7 -14    3.59    0.27
  -2   7 -14    3.76    0.36
   0   0  15   -0.10    0.27
  -1   0 -15   29.87    1.57
   1   0  15   27.74    1.58
  -2   0 -15   16.97    0.98
   2   0 -15   17.19    0.95
   2   0  15   16.59    0.97
   3   0 -15    0.65    0.21
   3   0  15    0.62    0.18
   3   0 -15    0.67    0.14
  -3   0 -15    0.49    0.20
   4   0 -15   17.96    1.01
   4   0 -15   16.65    0.91
  -4   0 -15   17.06    1.01
   4   0  15   17.73    0.96
   5   0 -15    2.76    0.28
   6   0 -15   11.90    0.71
   0  -1  15    1.26    0.31
   0   1  15    1.29    0.32
  -1  -1 -15    4.39    0.36
   1  -1  15    4.42    0.40
   1   1 -15    4.74    0.37
   1   1  15    4.42    0.46
  -1   1 -15    4.22    0.39
   1  -1 -15    4.77    0.36
  -2  -1 -15    1.42    0.28
   2  -1  15    1.43    0.30
   2  -1 -15    1.06    0.18
   2   1  15    1.07    0.23
  -2   1 -15    0.86    0.20
   3   1 -15    3.27    0.29
  -3  -1 -15    3.03    0.32
   3   1 -15    3.35    0.34
   3  -1  15    3.36    0.31
   3  -1 -15    3.56    0.29
  -3   1 -15    3.37    0.37
   3   1  15    3.86    0.36
   3  -1 -15    3.80    0.39
   4  -1  15    9.25    0.53
   4   1 -15    8.97    0.55
   4   1 -15    8.49    0.47
  -4  -1 -15    8.53    0.56
   4  -1 -15    7.72    0.57
   4  -1 -15    7.12    0.46
  -4   1 -15    6.86    0.60
   5   1 -15    1.10    0.25
   5  -1  15    0.97    0.18
   5  -1 -15    1.09    0.21
   6  -1 -15    0.56    0.15
   0  -2 -15   35.79    1.83
   0  -2  15   34.69    1.89
   0   2 -15   33.72    1.84
   1  -2  15    0.24    0.15
   1   2 -15    0.23    0.11
  -1  -2 -15    0.23    0.16
  -1   2 -15    0.45    0.17
   1  -2 -15    0.44    0.16
   2  -2  15   11.43    0.70
  -2  -2 -15   11.50    0.69
   2   2 -15   11.44    0.67
  -2   2 -15   10.25    0.68
   2  -2 -15    9.87    0.63
   2  -2 -15   10.47    0.70
  -3  -2 -15   14.73    0.87
   3  -2  15   15.40    0.87
   3   2 -15   15.12    0.83
  -3   2 -15   13.66    0.85
   3  -2 -15   15.34    0.89
   3  -2 -15   14.44    0.81
   4   2 -15    3.87    0.35
   4  -2  15    3.89    0.31
   4   2 -15    3.79    0.28
  -4  -2 -15    3.86    0.35
  -4   2 -15    4.37    0.47
   4  -2 -15    4.86    0.35
   5   2 -15    3.41    0.45
   5  -2  15    4.01    0.29
   5  -2 -15    3.84    0.35
   0   3 -15    5.69    0.45
   0  -3 -15    5.84    0.43
   0  -3 -15    5.76    0.41
   0  -3  15    5.75    0.65
   1  -3  15    1.95    0.33
   1   3 -15    1.91    0.27
  -1  -3 -15    2.11    0.24
   1  -3 -15    1.78    0.22
   1  -3 -15    1.78    0.31
  -1   3 -15    1.63    0.29
   2   3 -15   10.32    0.59
   2  -3  15   10.06    0.62
  -2  -3 -15   10.46    0.62
   2  -3 -15    8.43    0.56
  -2   3 -15    7.99    0.61
   2  -3 -15    9.02    0.63
   3   3 -15    0.69    0.18
  -3  -3 -15    0.58    0.18
   3   3 -15    0.54    0.22
   3  -3  15    0.59    0.13
   3  -3 -15    0.82    0.17
  -3   3 -15    0.66    0.17
   3  -3 -15    0.64    0.16
   4  -3  15   11.61    0.62
   4   3 -15   10.82    0.58
   4   3 -15   10.25    0.68
  -4  -3 -15   10.69    0.67
   4  -3 -15    9.87    0.64
   5  -3  15    2.28    0.18
   5  -3 -15    1.64    0.22
   0  -4  15    2.26    0.30
   0  -4 -15    2.46    0.27
   0   4 -15    2.31    0.25
   0  -4 -15    2.11    0.27
  -1  -4 -15   13.52    0.85
   1   4 -15   14.97    0.84
   1  -4  15   14.45    0.84
  -1  -4 -15   15.36    0.84
   1  -4 -15   14.62    0.82
  -1   4 -15   14.41    0.83
   1  -4 -15   14.50    0.86
   2  -4  15    6.28    0.46
   2   4 -15    5.70    0.41
  -2  -4 -15    6.50    0.45
  -2   4 -15    6.50    0.47
   2  -4 -15    6.38    0.44
   2  -4 -15    6.64    0.41
   3  -4  15    2.33    0.22
  -3  -4 -15    2.38    0.29
   3   4 -15    2.42    0.38
   3   4 -15    2.38    0.23
   3  -4 -15    2.25    0.20
  -3   4 -15    2.14    0.27
   3  -4 -15    2.11    0.25
   4  -4  15   11.95    0.64
   4  -4 -15   10.81    0.66
   0   5 -15    4.25    0.33
   0  -5  15    3.74    0.41
   0  -5 -15    4.41    0.31
   0  -5 -15    5.52    0.64
   1   5 -15    6.49    0.41
  -1  -5 -15    6.43    0.41
   1  -5  15    6.85    0.43
   1  -5 -15    5.35    0.46
  -1   5 -15    6.14    0.44
  -2  -5 -15    3.05    0.26
   2  -5  15    3.05    0.27
   2   5 -15    2.89    0.24
  -2   5 -15    2.80    0.26
   2  -5 -15    3.09    0.28
   2  -5 -15    3.03    0.24
  -3  -5 -15    6.65    0.44
   3   5 -15    7.45    0.42
   3  -5  15    7.60    0.44
  -3   5 -15    5.72    0.45
   0   6 -15    8.88    0.52
   0  -6  15    7.16    0.54
   0  -6 -15    8.89    0.50
   1   6 -15   16.62    0.93
  -1  -6 -15   18.80    0.94
  -1   6 -15   17.03    0.94
   1  -6 -15   17.67    0.92
   2  -6 -15    4.95    0.32
  -2   6 -15    5.84    0.37
   0   0  16    8.20    0.67
   0   0 -16    8.26    0.53
  -1   0 -16    9.54    0.62
   1   0 -16    9.81    0.60
   1   0  16    9.94    0.67
   2   0  16    3.96    0.38
   2   0 -16    4.25    0.32
  -2   0 -16    3.87    0.33
  -3   0 -16    3.17    0.29
   3   0 -16    3.31    0.26
   3   0  16    3.26    0.28
   3   0 -16    3.33    0.35
   4   0 -16    0.07    0.12
  -4   0 -16    0.21    0.23
   0  -1 -16    0.18    0.10
   0  -1  16   -0.02    0.26
   0   1 -16   -0.07    0.13
   1   1 -16    2.35    0.23
  -1  -1 -16    2.41    0.30
   1  -1  16    2.19    0.29
   1  -1 -16    2.49    0.27
  -1   1 -16    2.76    0.29
  -2  -1 -16    2.35    0.30
   2  -1  16    2.04    0.32
   2   1 -16    2.41    0.26
   2  -1 -16    2.88    0.23
  -2   1 -16    3.12    0.27
   2  -1 -16    3.32    0.30
  -3  -1 -16    0.18    0.17
   3   1 -16    0.13    0.18
   3   1 -16    0.21    0.11
   3  -1  16    0.13    0.10
   3  -1 -16    0.33    0.11
   3  -1 -16    0.23    0.18
   4   1 -16    4.05    0.46
   4  -1  16    4.55    0.33
  -4  -1 -16    3.91    0.35
  -4   1 -16    4.31    0.38
   4  -1 -16    4.94    0.38
   0   2 -16   28.96    1.58
   0  -2 -16   32.82    1.59
   0  -2  16   28.22    1.60
   1   2 -16    4.58    0.33
  -1  -2 -16    4.34    0.36
   1  -2  16    4.44    0.37
  -1   2 -16    4.12    0.36
   1  -2 -16    4.18    0.34
   1  -2 -16    4.08    0.35
   2   2 -16    9.49    0.60
   2  -2  16   10.06    0.65
  -2  -2 -16    9.22    0.61
  -2   2 -16   10.70    0.64
   2  -2 -16   11.45    0.61
   2  -2 -16   11.34    0.67
   3  -2  16    0.30    0.14
   3   2 -16    0.24    0.10
   3   2 -16    0.28    0.20
  -3  -2 -16    0.37    0.16
  -3   2 -16    0.24    0.13
   3  -2 -16    0.28    0.10
   3  -2 -16    0.42    0.14
   4   2 -16    3.24    0.35
  -4  -2 -16    2.81    0.29
   4  -2  16    3.18    0.27
   4  -2 -16    3.27    0.27
   0  -3 -16    4.81    0.42
   0   3 -16    5.74    0.41
   0  -3 -16    5.76    0.37
   0  -3  16    5.36    0.50
   1   3 -16    2.01    0.20
  -1  -3 -16    1.82    0.31
   1  -3  16    1.80    0.25
  -1  -3 -16    2.29    0.22
  -1   3 -16    1.77    0.26
   1  -3 -16    1.80    0.29
   1  -3 -16    1.77    0.22
   2   3 -16    8.56    0.51
  -2  -3 -16    8.46    0.53
   2  -3  16    8.86    0.55
  -2  -3 -16    7.67    0.57
   2  -3 -16    7.98    0.53
  -2   3 -16    8.32    0.52
   2  -3 -16    8.66    0.49
   3   3 -16   18.57    0.99
   3  -3  16   20.00    1.03
  -3  -3 -16   18.59    1.02
   3   3 -16   17.74    1.02
   3  -3 -16   20.16    1.04
  -4  -3 -16    8.27    0.57
   4  -3  16    8.86    0.51
   4  -3 -16    9.75    0.63
   0   4 -16    3.64    0.30
   0  -4 -16    3.83    0.29
   0  -4 -16    3.01    0.31
   0  -4  16    3.75    0.46
  -1  -4 -16   15.92    0.80
   1  -4  16   13.47    0.79
   1   4 -16   15.06    0.79
  -1  -4 -16   12.76    0.81
   1  -4 -16   14.19    0.77
   1  -4 -16   13.27    0.78
  -1   4 -16   13.97    0.79
   2  -4  16    1.82    0.25
   2   4 -16    1.70    0.19
   2   4 -16    1.53    0.32
  -2  -4 -16    1.56    0.23
   2  -4 -16    1.85    0.40
  -2   4 -16    1.13    0.19
   3  -4  16    1.53    0.17
  -3  -4 -16    1.63    0.20
  -3   4 -16    1.58    0.24
   0   5 -16    3.25    0.26
   0  -5 -16    3.77    0.27
   1   5 -16    2.18    0.22
  -1  -5 -16    2.30    0.20
   1  -5  16    1.73    0.26
   1  -5 -16    1.89    0.19
   0   0 -17    0.02    0.08
   1   0 -17    1.06    0.20
   1   0 -17    0.93    0.15
  -2   0 -17   15.71    0.86
   2   0 -17   14.76    0.87
   2   0 -17   16.67    0.84
  -3   0 -17    1.95    0.28
   3   0 -17    1.98    0.18
   0  -1 -17   10.36    0.62
   0   1 -17   11.16    0.63
   0  -1 -17   11.13    0.65
  -1  -1 -17    9.58    0.54
   1  -1 -17    8.79    0.52
   1  -1 -17    8.40    0.57
  -1   1 -17    8.72    0.55
   2   1 -17    7.19    0.50
   2   1 -17    6.58    0.43
  -2  -1 -17    7.38    0.48
   2  -1  17    7.42    0.47
  -2   1 -17    7.55    0.48
   2  -1 -17    7.81    0.48
   2  -1 -17    7.53    0.43
   3   1 -17    1.78    0.21
  -3  -1 -17    1.52    0.21
   3   1 -17    1.75    0.17
  -3   1 -17    1.97    0.22
   0   2 -17    0.13    0.12
   0  -2 -17    0.26    0.13
   0  -2  17    0.04    0.40
  -1  -2 -17    5.20    0.40
  -1  -2 -17    5.75    0.38
   1  -2  17    5.89    0.41
   1   2 -17    6.34    0.38
   1  -2 -17    6.37    0.41
   1  -2 -17    6.37    0.38
  -1   2 -17    5.59    0.39
  -2  -2 -17    0.67    0.21
  -2  -2 -17    0.43    0.11
   2   2 -17    0.54    0.14
   2   2 -17    0.62    0.15
   2  -2 -17    0.46    0.14
   2  -2 -17    0.50    0.11
   0  -3 -17    6.19    0.44
   0  -3 -17    7.57    0.42
   0   3 -17    6.38    0.41
   0  -3  17    7.40    0.61
   1   3 -17   14.16    0.74
  -1  -3 -17   14.32    0.74
  -1  -3 -17   12.30    0.77
   1  -3 -17   14.07    0.72
   1  -3 -17   12.65    0.74
   0   0   0    0.00    0.00
;
_shelx_hkl_checksum              47984
####################################################################### 
# 
# This file contains crystal structure data downloaded from the 
# Cambridge Structural Database (CSD) hosted by the Cambridge 
# Crystallographic Data Centre (CCDC).
# 
# Full information about CCDC data access policies and citation 
# guidelines are available at http://www.ccdc.cam.ac.uk/access/V1 
# 
# Audit and citation data items may have been added by the CCDC. 
# Please retain this information to preserve the provenance of 
# this file and to allow appropriate attribution of the data. 
# 
#######################################################################

data_gil7666
_database_code_depnum_ccdc_archive 'CCDC 1048076'
_audit_update_record             
;
2015-02-06 deposited with the CCDC.
2015-04-17 downloaded from the CCDC.
;

_chemical_name_systematic        ?
_chemical_name_common            ?
_chemical_formula_moiety         ?
_chemical_formula_sum            'C17 H17 F O2 S'
_chemical_formula_iupac          ?
_chemical_formula_weight         304.36

_chemical_melting_point          ?

_space_group_crystal_system      monoclinic
_space_group_name_H-M_alt        'P 1 21/c 1'
_space_group_name_Hall           '-P 2ybc'
loop_
_space_group_symop_operation_xyz
'x, y, z'
'-x, y+1/2, -z+1/2'
'-x, -y, -z'
'x, -y-1/2, z-1/2'

_cell_length_a                   14.6630(3)
_cell_length_b                   9.5972(3)
_cell_length_c                   10.7876(4)
_cell_angle_alpha                90
_cell_angle_beta                 109.646(2)
_cell_angle_gamma                90
_cell_volume                     1429.70(8)
_cell_formula_units_Z            4
_cell_measurement_reflns_used    3774
_cell_measurement_theta_min      3.2002
_cell_measurement_theta_max      66.4501
_cell_measurement_temperature    100.(2)

_exptl_crystal_description       prism
_exptl_crystal_colour            colourless
_exptl_crystal_size_max          0.341
_exptl_crystal_size_mid          0.208
_exptl_crystal_size_min          0.100
_exptl_crystal_density_diffrn    1.414
_exptl_crystal_density_meas      ?
_exptl_crystal_density_method    'not measured'
_exptl_crystal_F_000             640

_exptl_absorpt_coefficient_mu    2.131
_exptl_absorpt_correction_type   multi-scan
_exptl_absorpt_process_details   'SADABS V2014/2 (Bruker AXS Inc.)'
_exptl_absorpt_correction_T_min  0.84
_exptl_absorpt_correction_T_max  1.00

_exptl_special_details           
;
;

_diffrn_ambient_temperature      100.(2)

_diffrn_source                   'Cu ImS'
_diffrn_source_type              'micro focus tube'

_diffrn_radiation_type           'Cu K\a'
_diffrn_radiation_wavelength     1.54178
_diffrn_radiation_monochromator  'MX mirror'

_diffrn_measurement_device_type  'D8 Venture Dual Source'
_diffrn_measurement_method       'phi / omega scans'

_diffrn_detector_area_resol_mean 10.4167

_diffrn_reflns_number            10126
_diffrn_reflns_av_R_equivalents  0.0471
_diffrn_reflns_av_unetI/netI     0.0429
_diffrn_reflns_theta_min         3.20
_diffrn_reflns_theta_max         66.60
_diffrn_reflns_theta_full        66.60
_diffrn_measured_fraction_theta_max 0.971
_diffrn_measured_fraction_theta_full 0.971
_diffrn_reflns_limit_h_min       -16
_diffrn_reflns_limit_h_max       17
_diffrn_reflns_limit_k_min       -10
_diffrn_reflns_limit_k_max       11
_diffrn_reflns_limit_l_min       -12
_diffrn_reflns_limit_l_max       12

_refine_special_details          
;
;

_reflns_number_total             2456
_reflns_number_gt                1909
_reflns_threshold_expression     'I > 2\s(I)'

_refine_ls_structure_factor_coef Fsqd
_refine_ls_matrix_type           full
_refine_ls_R_factor_all          0.0573
_refine_ls_R_factor_gt           0.0389
_refine_ls_wR_factor_gt          0.0844
_refine_ls_wR_factor_ref         0.0922
_refine_ls_goodness_of_fit_ref   1.023
_refine_ls_restrained_S_all      1.023
_refine_ls_number_reflns         2456
_refine_ls_number_parameters     190
_refine_ls_number_restraints     0
_refine_ls_number_constraints    ?
_refine_ls_hydrogen_treatment    constr
_refine_ls_weighting_scheme      calc
_refine_ls_weighting_details     
'w=1/[\s^2^(Fo^2^)+(0.0392P)^2^+1.0453P] where P=(Fo^2^+2Fc^2^)/3'

_atom_sites_solution_hydrogens   geom
_atom_sites_solution_primary     ?
_atom_sites_solution_secondary   ?

_refine_ls_shift/su_max          0.001
_refine_ls_shift/su_mean         0.000
_refine_diff_density_max         0.241
_refine_diff_density_min         -0.379
_refine_ls_extinction_method     none
_refine_ls_extinction_coef       ?

loop_
_atom_type_symbol
_atom_type_description
_atom_type_scat_dispersion_real
_atom_type_scat_dispersion_imag
_atom_type_scat_source
C C 0.0181 0.0091 'International Tables Vol C Tables 4.2.6.8 and 6.1.1.4'
H H 0.0000 0.0000 'International Tables Vol C Tables 4.2.6.8 and 6.1.1.4'
O O 0.0492 0.0322 'International Tables Vol C Tables 4.2.6.8 and 6.1.1.4'
F F 0.0727 0.0534 'International Tables Vol C Tables 4.2.6.8 and 6.1.1.4'
S S 0.3331 0.5567 'International Tables Vol C Tables 4.2.6.8 and 6.1.1.4'

_computing_data_collection       
;
APEX2 v.2014.1-1 (Bruker AXS Inc., 2014)
;
_computing_cell_refinement       'SAINT V8.34A (Bruker AXS Inc., 2013)'
_computing_data_reduction        'SAINT V8.34A (Bruker AXS Inc., 2013)'
_computing_structure_solution    'SHELXL-2014 (Sheldrick, 2014)'
_computing_structure_refinement  'SHELXL-2014 (Sheldrick, 2014)'
_computing_molecular_graphics    'XP (Sheldrick, 2014)'
_computing_publication_material  'SHELXL-2014 (Sheldrick, 2014)'

loop_
_atom_site_type_symbol
_atom_site_label
_atom_site_fract_x
_atom_site_fract_y
_atom_site_fract_z
_atom_site_U_iso_or_equiv
_atom_site_adp_type
_atom_site_calc_flag
_atom_site_refinement_flags_adp
_atom_site_refinement_flags_occupancy
_atom_site_refinement_flags_posn
_atom_site_occupancy
_atom_site_disorder_assembly
_atom_site_disorder_group
F F1 0.19272(9) 0.56536(13) 0.54639(11) 0.0188(3) Uani d . . . 1 . .
O O1 0.13456(12) 0.85290(17) 0.50119(15) 0.0232(4) Uani d . . . 1 . .
O O2 0.10765(12) 0.95265(16) 0.69648(15) 0.0225(4) Uani d . . . 1 . .
S S1 0.09748(4) 0.83669(6) 0.60791(5) 0.01460(16) Uani d . . . 1 . .
C C1 -0.02599(16) 0.7839(3) 0.5490(2) 0.0185(5) Uani d . . . 1 . .
H H1A -0.0696 0.8648 0.5407 0.022 Uiso calc U . R 1 . .
H H1B -0.0422 0.7374 0.4623 0.022 Uiso calc U . R 1 . .
C C2 -0.03404(15) 0.6828(2) 0.6535(2) 0.0170(5) Uani d . . . 1 . .
H H2A -0.0944 0.6275 0.6197 0.02 Uiso calc U . R 1 . .
H H2B -0.0344 0.7338 0.7331 0.02 Uiso calc U . R 1 . .
C C3 0.05478(15) 0.5878(2) 0.6856(2) 0.0164(5) Uani d . . . 1 . .
H H3A 0.0477 0.5224 0.612 0.02 Uiso calc U . R 1 . .
H H3B 0.0618 0.5329 0.7659 0.02 Uiso calc U . R 1 . .
C C4 0.14401(15) 0.6809(2) 0.7073(2) 0.0128(5) Uani d . . . 1 . .
H H4 0.1675 0.71 0.8018 0.015 Uiso calc U . R 1 . .
C C5 0.22834(16) 0.6098(2) 0.6794(2) 0.0138(5) Uani d . . . 1 . .
C C11 0.31570(15) 0.7025(2) 0.6941(2) 0.0144(5) Uani d . . . 1 . .
C C12 0.37723(16) 0.6683(3) 0.6247(2) 0.0185(5) Uani d . . . 1 . .
H H12 0.3633 0.5895 0.5681 0.022 Uiso calc U . R 1 . .
C C13 0.45843(17) 0.7479(3) 0.6374(2) 0.0243(6) Uani d . . . 1 . .
H H13 0.4993 0.7243 0.5885 0.029 Uiso calc U . R 1 . .
C C14 0.48044(17) 0.8616(3) 0.7209(2) 0.0248(6) Uani d . . . 1 . .
H H14 0.5365 0.916 0.7302 0.03 Uiso calc U . R 1 . .
C C15 0.42011(17) 0.8952(3) 0.7907(2) 0.0248(6) Uani d . . . 1 . .
H H15 0.435 0.9729 0.8487 0.03 Uiso calc U . R 1 . .
C C16 0.33781(16) 0.8168(2) 0.7771(2) 0.0202(5) Uani d . . . 1 . .
H H16 0.2964 0.8417 0.8249 0.024 Uiso calc U . R 1 . .
C C21 0.25761(15) 0.4790(2) 0.7644(2) 0.0138(5) Uani d . . . 1 . .
C C22 0.30197(16) 0.4916(3) 0.9002(2) 0.0196(5) Uani d . . . 1 . .
H H22 0.3149 0.5813 0.9395 0.024 Uiso calc U . R 1 . .
C C23 0.32715(17) 0.3732(3) 0.9779(2) 0.0230(6) Uani d . . . 1 . .
H H23 0.3577 0.3823 1.0704 0.028 Uiso calc U . R 1 . .
C C24 0.30828(17) 0.2421(3) 0.9221(2) 0.0226(6) Uani d . . . 1 . .
H H24 0.3252 0.1615 0.9761 0.027 Uiso calc U . R 1 . .
C C25 0.26486(16) 0.2287(3) 0.7877(2) 0.0218(6) Uani d . . . 1 . .
H H25 0.252 0.1388 0.749 0.026 Uiso calc U . R 1 . .
C C26 0.23987(15) 0.3469(2) 0.7090(2) 0.0179(5) Uani d . . . 1 . .
H H26 0.2104 0.3372 0.6164 0.021 Uiso calc U . R 1 . .

loop_
_atom_site_aniso_label
_atom_site_aniso_U_11
_atom_site_aniso_U_22
_atom_site_aniso_U_33
_atom_site_aniso_U_12
_atom_site_aniso_U_13
_atom_site_aniso_U_23
F1 0.0216(7) 0.0206(8) 0.0144(6) -0.0005(6) 0.0064(5) -0.0033(6)
O1 0.0273(9) 0.0245(10) 0.0218(8) 0.0037(8) 0.0138(7) 0.0082(8)
O2 0.0261(9) 0.0136(9) 0.0273(9) 0.0000(7) 0.0085(7) -0.0045(7)
S1 0.0155(3) 0.0122(3) 0.0170(3) 0.0001(2) 0.0067(2) 0.0013(2)
C1 0.0146(11) 0.0178(13) 0.0212(12) -0.0007(10) 0.0037(9) 0.0017(10)
C2 0.0138(11) 0.0180(13) 0.0195(11) -0.0015(10) 0.0060(9) 0.0006(10)
C3 0.0153(12) 0.0155(13) 0.0197(12) -0.0020(10) 0.0073(9) 0.0019(10)
C4 0.0154(11) 0.0119(12) 0.0115(10) -0.0007(9) 0.0051(9) -0.0004(9)
C5 0.0152(11) 0.0155(12) 0.0110(10) -0.0033(9) 0.0048(9) -0.0025(9)
C11 0.0147(11) 0.0106(12) 0.0155(11) 0.0032(9) 0.0019(9) 0.0053(9)
C12 0.0200(12) 0.0140(13) 0.0231(12) 0.0032(10) 0.0092(10) 0.0027(11)
C13 0.0216(13) 0.0243(15) 0.0320(13) 0.0055(11) 0.0157(11) 0.0089(12)
C14 0.0139(12) 0.0263(16) 0.0329(14) -0.0031(11) 0.0060(10) 0.0083(12)
C15 0.0217(13) 0.0215(14) 0.0283(13) -0.0067(11) 0.0046(11) -0.0027(12)
C16 0.0180(12) 0.0201(13) 0.0237(12) -0.0005(11) 0.0085(10) -0.0002(11)
C21 0.0115(11) 0.0114(12) 0.0210(11) -0.0002(9) 0.0086(9) -0.0005(10)
C22 0.0249(13) 0.0140(13) 0.0213(12) -0.0009(10) 0.0095(10) -0.0021(11)
C23 0.0272(14) 0.0233(15) 0.0205(12) 0.0048(11) 0.0107(10) 0.0054(11)
C24 0.0213(13) 0.0163(13) 0.0345(14) 0.0035(11) 0.0148(11) 0.0071(12)
C25 0.0188(12) 0.0137(13) 0.0364(14) -0.0015(10) 0.0138(11) -0.0033(12)
C26 0.0132(11) 0.0168(13) 0.0240(12) -0.0018(10) 0.0068(9) -0.0011(11)

_geom_special_details            
;
All esds (except the esd in the dihedral angle between two l.s. planes)
are estimated using the full covariance matrix.  The cell esds are taken
into account individually in the estimation of esds in distances, angles
and torsion angles; correlations between esds in cell parameters are only
used when they are defined by crystal symmetry.  An approximate (isotropic)
treatment of cell esds is used for estimating esds involving l.s. planes.
;

loop_
_geom_bond_atom_site_label_1
_geom_bond_atom_site_label_2
_geom_bond_site_symmetry_2
_geom_bond_distance
_geom_bond_publ_flag
F1 C5 . 1.418(2) ?
O1 S1 . 1.4374(16) ?
O2 S1 . 1.4415(16) ?
S1 C1 . 1.779(2) ?
S1 C4 . 1.832(2) ?
C1 C2 . 1.522(3) ?
C1 H1A . 0.99 ?
C1 H1B . 0.99 ?
C2 C3 . 1.531(3) ?
C2 H2A . 0.99 ?
C2 H2B . 0.99 ?
C3 C4 . 1.536(3) ?
C3 H3A . 0.99 ?
C3 H3B . 0.99 ?
C4 C5 . 1.528(3) ?
C4 H4 . 1.0 ?
C5 C11 . 1.524(3) ?
C5 C21 . 1.528(3) ?
C11 C16 . 1.384(3) ?
C11 C12 . 1.391(3) ?
C12 C13 . 1.382(3) ?
C12 H12 . 0.95 ?
C13 C14 . 1.383(4) ?
C13 H13 . 0.95 ?
C14 C15 . 1.378(3) ?
C14 H14 . 0.95 ?
C15 C16 . 1.388(3) ?
C15 H15 . 0.95 ?
C16 H16 . 0.95 ?
C21 C26 . 1.388(3) ?
C21 C22 . 1.395(3) ?
C22 C23 . 1.386(3) ?
C22 H22 . 0.95 ?
C23 C24 . 1.382(3) ?
C23 H23 . 0.95 ?
C24 C25 . 1.379(3) ?
C24 H24 . 0.95 ?
C25 C26 . 1.391(3) ?
C25 H25 . 0.95 ?
C26 H26 . 0.95 ?

loop_
_geom_angle_atom_site_label_1
_geom_angle_atom_site_label_2
_geom_angle_atom_site_label_3
_geom_angle_site_symmetry_1
_geom_angle_site_symmetry_3
_geom_angle
_geom_angle_publ_flag
O1 S1 O2 . . 117.68(10) ?
O1 S1 C1 . . 111.00(10) ?
O2 S1 C1 . . 108.82(10) ?
O1 S1 C4 . . 112.96(10) ?
O2 S1 C4 . . 107.88(10) ?
C1 S1 C4 . . 96.37(10) ?
C2 C1 S1 . . 103.88(15) ?
C2 C1 H1A . . 111.0 ?
S1 C1 H1A . . 111.0 ?
C2 C1 H1B . . 111.0 ?
S1 C1 H1B . . 111.0 ?
H1A C1 H1B . . 109.0 ?
C1 C2 C3 . . 105.97(18) ?
C1 C2 H2A . . 110.5 ?
C3 C2 H2A . . 110.5 ?
C1 C2 H2B . . 110.5 ?
C3 C2 H2B . . 110.5 ?
H2A C2 H2B . . 108.7 ?
C2 C3 C4 . . 107.74(18) ?
C2 C3 H3A . . 110.2 ?
C4 C3 H3A . . 110.2 ?
C2 C3 H3B . . 110.2 ?
C4 C3 H3B . . 110.2 ?
H3A C3 H3B . . 108.5 ?
C5 C4 C3 . . 114.48(19) ?
C5 C4 S1 . . 114.60(15) ?
C3 C4 S1 . . 104.76(14) ?
C5 C4 H4 . . 107.5 ?
C3 C4 H4 . . 107.5 ?
S1 C4 H4 . . 107.5 ?
F1 C5 C11 . . 106.94(16) ?
F1 C5 C21 . . 107.09(17) ?
C11 C5 C21 . . 111.14(17) ?
F1 C5 C4 . . 106.64(17) ?
C11 C5 C4 . . 115.23(19) ?
C21 C5 C4 . . 109.37(17) ?
C16 C11 C12 . . 118.8(2) ?
C16 C11 C5 . . 122.4(2) ?
C12 C11 C5 . . 118.7(2) ?
C13 C12 C11 . . 120.6(2) ?
C13 C12 H12 . . 119.7 ?
C11 C12 H12 . . 119.7 ?
C12 C13 C14 . . 120.4(2) ?
C12 C13 H13 . . 119.8 ?
C14 C13 H13 . . 119.8 ?
C15 C14 C13 . . 119.2(2) ?
C15 C14 H14 . . 120.4 ?
C13 C14 H14 . . 120.4 ?
C14 C15 C16 . . 120.7(2) ?
C14 C15 H15 . . 119.7 ?
C16 C15 H15 . . 119.7 ?
C11 C16 C15 . . 120.3(2) ?
C11 C16 H16 . . 119.8 ?
C15 C16 H16 . . 119.8 ?
C26 C21 C22 . . 119.0(2) ?
C26 C21 C5 . . 121.17(19) ?
C22 C21 C5 . . 119.8(2) ?
C23 C22 C21 . . 120.0(2) ?
C23 C22 H22 . . 120.0 ?
C21 C22 H22 . . 120.0 ?
C24 C23 C22 . . 120.6(2) ?
C24 C23 H23 . . 119.7 ?
C22 C23 H23 . . 119.7 ?
C25 C24 C23 . . 119.8(2) ?
C25 C24 H24 . . 120.1 ?
C23 C24 H24 . . 120.1 ?
C24 C25 C26 . . 120.0(2) ?
C24 C25 H25 . . 120.0 ?
C26 C25 H25 . . 120.0 ?
C21 C26 C25 . . 120.6(2) ?
C21 C26 H26 . . 119.7 ?
C25 C26 H26 . . 119.7 ?

loop_
_geom_torsion_atom_site_label_1
_geom_torsion_atom_site_label_2
_geom_torsion_atom_site_label_3
_geom_torsion_atom_site_label_4
_geom_torsion_site_symmetry_1
_geom_torsion_site_symmetry_2
_geom_torsion_site_symmetry_3
_geom_torsion_site_symmetry_4
_geom_torsion
_geom_torsion_publ_flag
O1 S1 C1 C2 . . . . 142.67(15) ?
O2 S1 C1 C2 . . . . -86.29(17) ?
C4 S1 C1 C2 . . . . 25.08(17) ?
S1 C1 C2 C3 . . . . -44.7(2) ?
C1 C2 C3 C4 . . . . 47.7(2) ?
C2 C3 C4 C5 . . . . -153.90(18) ?
C2 C3 C4 S1 . . . . -27.53(19) ?
O1 S1 C4 C5 . . . . 11.47(19) ?
O2 S1 C4 C5 . . . . -120.35(16) ?
C1 S1 C4 C5 . . . . 127.49(17) ?
O1 S1 C4 C3 . . . . -114.83(15) ?
O2 S1 C4 C3 . . . . 113.35(14) ?
C1 S1 C4 C3 . . . . 1.19(16) ?
C3 C4 C5 F1 . . . . 58.7(2) ?
S1 C4 C5 F1 . . . . -62.4(2) ?
C3 C4 C5 C11 . . . . 177.22(17) ?
S1 C4 C5 C11 . . . . 56.1(2) ?
C3 C4 C5 C21 . . . . -56.7(2) ?
S1 C4 C5 C21 . . . . -177.84(14) ?
F1 C5 C11 C16 . . . . 145.2(2) ?
C21 C5 C11 C16 . . . . -98.2(2) ?
C4 C5 C11 C16 . . . . 26.9(3) ?
F1 C5 C11 C12 . . . . -36.9(3) ?
C21 C5 C11 C12 . . . . 79.6(2) ?
C4 C5 C11 C12 . . . . -155.23(19) ?
C16 C11 C12 C13 . . . . -0.7(3) ?
C5 C11 C12 C13 . . . . -178.6(2) ?
C11 C12 C13 C14 . . . . 1.0(4) ?
C12 C13 C14 C15 . . . . -0.4(4) ?
C13 C14 C15 C16 . . . . -0.4(4) ?
C12 C11 C16 C15 . . . . -0.2(3) ?
C5 C11 C16 C15 . . . . 177.7(2) ?
C14 C15 C16 C11 . . . . 0.7(4) ?
F1 C5 C21 C26 . . . . -5.3(3) ?
C11 C5 C21 C26 . . . . -121.8(2) ?
C4 C5 C21 C26 . . . . 109.8(2) ?
F1 C5 C21 C22 . . . . 175.40(18) ?
C11 C5 C21 C22 . . . . 58.9(3) ?
C4 C5 C21 C22 . . . . -69.4(2) ?
C26 C21 C22 C23 . . . . -0.4(3) ?
C5 C21 C22 C23 . . . . 178.9(2) ?
C21 C22 C23 C24 . . . . -0.3(3) ?
C22 C23 C24 C25 . . . . 0.6(4) ?
C23 C24 C25 C26 . . . . -0.3(3) ?
C22 C21 C26 C25 . . . . 0.7(3) ?
C5 C21 C26 C25 . . . . -178.5(2) ?
C24 C25 C26 C21 . . . . -0.4(3) ?

loop_
_geom_hbond_atom_site_label_D
_geom_hbond_atom_site_label_H
_geom_hbond_atom_site_label_A
_geom_hbond_site_symmetry_A
_geom_hbond_distance_DH
_geom_hbond_distance_HA
_geom_hbond_distance_DA
_geom_hbond_angle_DHA
_geom_hbond_publ_flag
C4 H4 O1 4_576 1.00 2.43 3.236(3) 136.8 ?
####################################################################### 
# 
# This file contains crystal structure data downloaded from the 
# Cambridge Structural Database (CSD) hosted by the Cambridge 
# Crystallographic Data Centre (CCDC).
# 
# Full information about CCDC data access policies and citation 
# guidelines are available at http://www.ccdc.cam.ac.uk/access/V1 
# 
# Audit and citation data items may have been added by the CCDC. 
# Please retain this information to preserve the provenance of 
# this file and to allow appropriate attribution of the data. 
# 
#######################################################################

data_gil7899
_database_code_depnum_ccdc_archive 'CCDC 1048077'
_audit_update_record             
;
2015-02-06 deposited with the CCDC.
2015-04-17 downloaded from the CCDC.
;

_audit_creation_method           SHELXL-97
_chemical_name_systematic        
; 
 ? 
;
_chemical_name_common            ?
_chemical_melting_point          ?
_chemical_formula_moiety         ?
_chemical_formula_sum            'C8 H8 F N O3 S'
_chemical_formula_weight         217.21
_chemical_absolute_configuration .

loop_
_atom_type_symbol
_atom_type_description
_atom_type_scat_dispersion_real
_atom_type_scat_dispersion_imag
_atom_type_scat_source
C C 0.0033 0.0016 'International Tables Vol C Tables 4.2.6.8 and 6.1.1.4'
H H 0.0000 0.0000 'International Tables Vol C Tables 4.2.6.8 and 6.1.1.4'
N N 0.0061 0.0033 'International Tables Vol C Tables 4.2.6.8 and 6.1.1.4'
O O 0.0106 0.0060 'International Tables Vol C Tables 4.2.6.8 and 6.1.1.4'
F F 0.0171 0.0103 'International Tables Vol C Tables 4.2.6.8 and 6.1.1.4'
S S 0.1246 0.1234 'International Tables Vol C Tables 4.2.6.8 and 6.1.1.4'

_symmetry_cell_setting           orthorhombic
_symmetry_space_group_name_H-M   Pna21

loop_
_symmetry_equiv_pos_as_xyz
'x, y, z'
'-x, -y, z+1/2'
'x+1/2, -y+1/2, z'
'-x+1/2, y+1/2, z+1/2'

_cell_length_a                   20.3421(7)
_cell_length_b                   4.6595(2)
_cell_length_c                   9.8133(4)
_cell_angle_alpha                90.00
_cell_angle_beta                 90.00
_cell_angle_gamma                90.00
_cell_volume                     930.14(6)
_cell_formula_units_Z            4
_cell_measurement_temperature    223(2)
_cell_measurement_reflns_used    1685
_cell_measurement_theta_min      4.08
_cell_measurement_theta_max      25.35

_exptl_crystal_description       plate
_exptl_crystal_colour            colourless
_exptl_crystal_size_max          0.50
_exptl_crystal_size_mid          0.20
_exptl_crystal_size_min          0.02
_exptl_crystal_density_meas      ?
_exptl_crystal_density_diffrn    1.551
_exptl_crystal_density_method    'not measured'
_exptl_crystal_F_000             448
_exptl_absorpt_coefficient_mu    0.343
_exptl_absorpt_correction_type   multi-scan
_exptl_absorpt_correction_T_min  0.8472
_exptl_absorpt_correction_T_max  0.9932
_exptl_absorpt_process_details   
'Denzo (Otwinowski, Borek, Majewski & Minor, 2003)'

_exptl_special_details           
; 
 ? 
;

_diffrn_ambient_temperature      223(2)
_diffrn_radiation_wavelength     0.71073
_diffrn_radiation_type           MoK\a
_diffrn_radiation_source         'rotating anode Nonius FR591'
_diffrn_radiation_monochromator  'Montel mirror'
_diffrn_measurement_device_type  'Nonius KappaCCD APEXII'
_diffrn_measurement_method       '\w and \f scans'
_diffrn_detector_area_resol_mean ?
_diffrn_standards_number         ?
_diffrn_standards_interval_count ?
_diffrn_standards_interval_time  ?
_diffrn_standards_decay_%        ?
_diffrn_reflns_number            7714
_diffrn_reflns_av_R_equivalents  0.063
_diffrn_reflns_av_sigmaI/netI    0.0291
_diffrn_reflns_limit_h_min       -24
_diffrn_reflns_limit_h_max       24
_diffrn_reflns_limit_k_min       -5
_diffrn_reflns_limit_k_max       5
_diffrn_reflns_limit_l_min       -11
_diffrn_reflns_limit_l_max       11
_diffrn_reflns_theta_min         4.49
_diffrn_reflns_theta_max         25.57
_reflns_number_total             1589
_reflns_number_gt                1195
_reflns_threshold_expression     >2sigma(I)

_computing_data_collection       'Collect (Nonius B.V., 1998)'
_computing_cell_refinement       'Collect (Nonius B.V., 1998)'
_computing_data_reduction        'Denzo-SMN (Otwinowski & Minor, 1997)'
_computing_structure_solution    'SHELXS-97 (Sheldrick, 1990)'
_computing_structure_refinement  'SHELXL-97 (Sheldrick, 1997)'
_computing_molecular_graphics    'XP (BrukerAXS, 2000)'
_computing_publication_material  'SHELXL-97 (Sheldrick, 1997)'

_refine_special_details          
; 
 Refinement of F^2^ against ALL reflections.  The weighted R-factor wR and 
 goodness of fit S are based on F^2^, conventional R-factors R are based 
 on F, with F set to zero for negative F^2^. The threshold expression of 
 F^2^ > 2sigma(F^2^) is used only for calculating R-factors(gt) etc. and is 
 not relevant to the choice of reflections for refinement.  R-factors based 
 on F^2^ are statistically about twice as large as those based on F, and R- 
 factors based on ALL data will be even larger. 

 The molecule is disordered over two positions. Several restraints (SADI,
 SAME, ISOR and SIMU) were used in order to improve refinement stability.

 The structure was refined using the 'TWIN' option, whereby the BASF 
 factor was refined to 0.35.
;

_refine_ls_structure_factor_coef Fsqd
_refine_ls_matrix_type           full
_refine_ls_weighting_scheme      calc
_refine_ls_weighting_details     
'calc w=1/[\s^2^(Fo^2^)+(0.0533P)^2^+1.1342P] where P=(Fo^2^+2Fc^2^)/3'
_atom_sites_solution_primary     direct
_atom_sites_solution_secondary   difmap
_atom_sites_solution_hydrogens   geom
_refine_ls_hydrogen_treatment    constr
_refine_ls_extinction_method     none
_refine_ls_extinction_coef       ?
_refine_ls_abs_structure_details 'Flack H D (1983), Acta Cryst. A39, 876-881'
_refine_ls_abs_structure_Flack   0.1(4)
_refine_ls_number_reflns         1589
_refine_ls_number_parameters     193
_refine_ls_number_restraints     132
_refine_ls_R_factor_all          0.0830
_refine_ls_R_factor_gt           0.0590
_refine_ls_wR_factor_ref         0.1530
_refine_ls_wR_factor_gt          0.1356
_refine_ls_goodness_of_fit_ref   1.044
_refine_ls_restrained_S_all      1.124
_refine_ls_shift/su_max          0.010
_refine_ls_shift/su_mean         0.002

loop_
_atom_site_label
_atom_site_type_symbol
_atom_site_fract_x
_atom_site_fract_y
_atom_site_fract_z
_atom_site_U_iso_or_equiv
_atom_site_adp_type
_atom_site_occupancy
_atom_site_symmetry_multiplicity
_atom_site_calc_flag
_atom_site_refinement_flags
_atom_site_disorder_assembly
_atom_site_disorder_group
C3 C 0.42307(19) 0.7505(8) 0.5039(13) 0.0563(12) Uani 1 1 d D . .
C1 C 0.6204(6) 0.872(3) 0.5268(19) 0.057(4) Uani 0.584(11) 1 d PDU A 1
H1A H 0.6255 0.9557 0.6179 0.069 Uiso 0.584(11) 1 calc PR A 1
H1B H 0.6532 0.7195 0.5170 0.069 Uiso 0.584(11) 1 calc PR A 1
F1 F 0.6325(5) 1.083(2) 0.4296(11) 0.087(3) Uani 0.584(11) 1 d PDU A 1
C2 C 0.5540(5) 0.746(3) 0.5152(17) 0.041(4) Uani 0.584(11) 1 d PDU A 1
H2A H 0.5479 0.6062 0.5888 0.049 Uiso 0.584(11) 1 calc PR A 1
H2B H 0.5509 0.6421 0.4286 0.049 Uiso 0.584(11) 1 calc PR A 1
S1 S 0.4899(3) 1.0003(11) 0.5230(5) 0.0505(13) Uani 0.584(11) 1 d PDU A 1
O1 O 0.4977(5) 1.096(2) 0.6652(10) 0.068(3) Uani 0.584(11) 1 d PDU A 1
C1A C 0.6197(8) 0.878(4) 0.478(2) 0.047(5) Uani 0.416(11) 1 d PDU A 2
H1A1 H 0.6506 0.7382 0.5167 0.056 Uiso 0.416(11) 1 calc PR A 2
H1A2 H 0.6332 0.9123 0.3834 0.056 Uiso 0.416(11) 1 calc PR A 2
F1A F 0.6260(5) 1.134(2) 0.5498(13) 0.068(4) Uani 0.416(11) 1 d PDU A 2
C2A C 0.5541(7) 0.747(4) 0.476(2) 0.044(5) Uani 0.416(11) 1 d PDU A 2
H2A1 H 0.5483 0.6345 0.5596 0.053 Uiso 0.416(11) 1 calc PR A 2
H2A2 H 0.5513 0.6146 0.3988 0.053 Uiso 0.416(11) 1 calc PR A 2
S1A S 0.4891(4) 0.9968(18) 0.4639(7) 0.052(2) Uani 0.416(11) 1 d PDU A 2
O1A O 0.4965(6) 1.048(3) 0.3132(11) 0.067(4) Uani 0.416(11) 1 d PDU A 2
C4 C 0.3970(4) 0.6628(18) 0.6217(11) 0.061(2) Uani 1 1 d . A .
H4 H 0.4140 0.7337 0.7042 0.074 Uiso 1 1 calc R . .
C5 C 0.3464(4) 0.4724(16) 0.6241(9) 0.055(2) Uani 1 1 d . . .
H5 H 0.3286 0.4098 0.7075 0.066 Uiso 1 1 calc R A .
C6 C 0.32218(17) 0.3759(8) 0.5060(12) 0.0460(9) Uani 1 1 d . A .
C7 C 0.3470(4) 0.4594(17) 0.3826(9) 0.061(2) Uani 1 1 d . . .
H7 H 0.3296 0.3868 0.3009 0.073 Uiso 1 1 calc R A .
C8 C 0.3991(5) 0.6555(18) 0.3812(10) 0.067(2) Uani 1 1 d . A .
H8 H 0.4172 0.7204 0.2985 0.080 Uiso 1 1 calc R . .
N1 N 0.26885(15) 0.1652(8) 0.5029(10) 0.0590(10) Uani 1 1 d D . .
O2 O 0.2367(10) 0.173(6) 0.6130(16) 0.058(6) Uani 0.29(3) 1 d PDU A 1
O3 O 0.2575(11) -0.002(4) 0.417(2) 0.054(6) Uani 0.29(3) 1 d PDU A 1
O2A O 0.2522(6) 0.053(3) 0.6051(11) 0.071(3) Uani 0.71(3) 1 d PDU A 2
O3A O 0.2456(6) 0.105(3) 0.3870(11) 0.086(4) Uani 0.71(3) 1 d PDU A 2

loop_
_atom_site_aniso_label
_atom_site_aniso_U_11
_atom_site_aniso_U_22
_atom_site_aniso_U_33
_atom_site_aniso_U_23
_atom_site_aniso_U_13
_atom_site_aniso_U_12
C3 0.044(2) 0.0345(18) 0.090(3) 0.000(5) -0.022(6) 0.0022(17)
C1 0.055(6) 0.057(5) 0.060(6) 0.009(4) 0.003(4) 0.004(4)
F1 0.072(4) 0.098(5) 0.091(5) 0.024(4) -0.012(3) -0.016(3)
C2 0.045(5) 0.040(5) 0.038(6) 0.006(4) 0.005(4) 0.006(3)
S1 0.043(2) 0.0293(16) 0.079(3) -0.008(2) -0.009(2) 0.0023(13)
O1 0.057(4) 0.068(4) 0.079(4) -0.020(4) -0.005(3) -0.009(3)
C1A 0.045(6) 0.050(6) 0.046(7) -0.001(5) 0.000(4) 0.003(4)
F1A 0.057(5) 0.068(5) 0.080(6) -0.017(3) 0.008(3) -0.018(4)
C2A 0.048(7) 0.041(7) 0.043(7) -0.006(4) -0.001(4) 0.004(4)
S1A 0.045(3) 0.045(3) 0.066(3) 0.001(3) 0.008(3) -0.004(2)
O1A 0.061(6) 0.065(6) 0.075(6) 0.018(4) 0.003(4) -0.003(4)
C4 0.056(5) 0.059(5) 0.070(6) -0.013(4) -0.007(4) -0.002(4)
C5 0.040(4) 0.067(5) 0.057(5) -0.003(4) 0.004(3) -0.005(4)
C6 0.0335(17) 0.0437(19) 0.061(3) 0.004(5) 0.005(4) 0.0020(15)
C7 0.069(6) 0.054(4) 0.059(5) -0.015(4) 0.008(4) -0.005(4)
C8 0.060(6) 0.060(5) 0.081(7) 0.000(4) 0.028(5) -0.013(4)
N1 0.0373(17) 0.059(2) 0.081(3) -0.017(5) 0.000(5) -0.0007(16)
O2 0.053(7) 0.056(8) 0.065(7) 0.003(5) 0.008(5) -0.009(5)
O3 0.050(7) 0.050(8) 0.063(8) -0.001(5) -0.004(5) 0.002(5)
O2A 0.063(5) 0.057(5) 0.093(5) 0.012(4) -0.003(4) -0.014(4)
O3A 0.083(5) 0.079(6) 0.095(5) -0.016(4) -0.010(4) -0.026(4)

_geom_special_details            
; 
 All esds (except the esd in the dihedral angle between two l.s. planes) 
 are estimated using the full covariance matrix.  The cell esds are taken 
 into account individually in the estimation of esds in distances, angles 
 and torsion angles; correlations between esds in cell parameters are only 
 used when they are defined by crystal symmetry.  An approximate (isotropic) 
 treatment of cell esds is used for estimating esds involving l.s. planes. 
;

loop_
_geom_bond_atom_site_label_1
_geom_bond_atom_site_label_2
_geom_bond_distance
_geom_bond_site_symmetry_2
_geom_bond_publ_flag
C3 C4 1.335(13) . ?
C3 C8 1.373(13) . ?
C3 S1 1.799(6) . ?
C3 S1A 1.810(9) . ?
C1 F1 1.392(12) . ?
C1 C2 1.478(11) . ?
C1 H1A 0.9800 . ?
C1 H1B 0.9800 . ?
C2 S1 1.764(9) . ?
C2 H2A 0.9800 . ?
C2 H2B 0.9800 . ?
S1 O1 1.473(10) . ?
C1A F1A 1.394(14) . ?
C1A C2A 1.468(13) . ?
C1A H1A1 0.9800 . ?
C1A H1A2 0.9800 . ?
C2A S1A 1.764(13) . ?
C2A H2A1 0.9800 . ?
C2A H2A2 0.9800 . ?
S1A O1A 1.505(12) . ?
C4 C5 1.360(10) . ?
C4 H4 0.9400 . ?
C5 C6 1.337(12) . ?
C5 H5 0.9400 . ?
C6 C7 1.369(12) . ?
C6 N1 1.464(5) . ?
C7 C8 1.399(11) . ?
C7 H7 0.9400 . ?
C8 H8 0.9400 . ?
N1 O3 1.169(12) . ?
N1 O2A 1.181(9) . ?
N1 O3A 1.263(10) . ?
N1 O2 1.263(13) . ?

loop_
_geom_angle_atom_site_label_1
_geom_angle_atom_site_label_2
_geom_angle_atom_site_label_3
_geom_angle
_geom_angle_site_symmetry_1
_geom_angle_site_symmetry_3
_geom_angle_publ_flag
C4 C3 C8 121.3(4) . . ?
C4 C3 S1 114.0(8) . . ?
C8 C3 S1 124.6(8) . . ?
C4 C3 S1A 132.5(8) . . ?
C8 C3 S1A 106.1(8) . . ?
S1 C3 S1A 18.50(18) . . ?
F1 C1 C2 113.0(12) . . ?
F1 C1 H1A 109.0 . . ?
C2 C1 H1A 109.0 . . ?
F1 C1 H1B 109.0 . . ?
C2 C1 H1B 109.0 . . ?
H1A C1 H1B 107.8 . . ?
C1 C2 S1 113.9(9) . . ?
C1 C2 H2A 108.8 . . ?
S1 C2 H2A 108.8 . . ?
C1 C2 H2B 108.8 . . ?
S1 C2 H2B 108.8 . . ?
H2A C2 H2B 107.7 . . ?
O1 S1 C2 99.5(7) . . ?
O1 S1 C3 112.1(7) . . ?
C2 S1 C3 96.8(5) . . ?
F1A C1A C2A 116.3(14) . . ?
F1A C1A H1A1 108.2 . . ?
C2A C1A H1A1 108.2 . . ?
F1A C1A H1A2 108.2 . . ?
C2A C1A H1A2 108.2 . . ?
H1A1 C1A H1A2 107.4 . . ?
C1A C2A S1A 114.2(13) . . ?
C1A C2A H2A1 108.7 . . ?
S1A C2A H2A1 108.7 . . ?
C1A C2A H2A2 108.7 . . ?
S1A C2A H2A2 108.7 . . ?
H2A1 C2A H2A2 107.6 . . ?
O1A S1A C2A 95.6(10) . . ?
O1A S1A C3 112.8(8) . . ?
C2A S1A C3 97.1(7) . . ?
C3 C4 C5 121.0(8) . . ?
C3 C4 H4 119.5 . . ?
C5 C4 H4 119.5 . . ?
C6 C5 C4 118.8(8) . . ?
C6 C5 H5 120.6 . . ?
C4 C5 H5 120.6 . . ?
C5 C6 C7 122.4(4) . . ?
C5 C6 N1 121.1(7) . . ?
C7 C6 N1 116.5(7) . . ?
C6 C7 C8 118.3(8) . . ?
C6 C7 H7 120.8 . . ?
C8 C7 H7 120.8 . . ?
C3 C8 C7 118.1(7) . . ?
C3 C8 H8 121.0 . . ?
C7 C8 H8 121.0 . . ?
O3 N1 O2A 104.9(11) . . ?
O3 N1 O3A 29.8(10) . . ?
O2A N1 O3A 124.0(7) . . ?
O3 N1 O2 122.1(13) . . ?
O2A N1 O2 30.5(10) . . ?
O3A N1 O2 125.6(9) . . ?
O3 N1 C6 127.5(12) . . ?
O2A N1 C6 119.5(8) . . ?
O3A N1 C6 116.4(8) . . ?
O2 N1 C6 110.3(11) . . ?

loop_
_geom_torsion_atom_site_label_1
_geom_torsion_atom_site_label_2
_geom_torsion_atom_site_label_3
_geom_torsion_atom_site_label_4
_geom_torsion
_geom_torsion_site_symmetry_1
_geom_torsion_site_symmetry_2
_geom_torsion_site_symmetry_3
_geom_torsion_site_symmetry_4
_geom_torsion_publ_flag
F1 C1 C2 S1 -56(2) . . . . ?
C1 C2 S1 O1 -66.6(14) . . . . ?
C1 C2 S1 C3 179.6(12) . . . . ?
C4 C3 S1 O1 -8.3(8) . . . . ?
C8 C3 S1 O1 171.1(7) . . . . ?
S1A C3 S1 O1 170.3(17) . . . . ?
C4 C3 S1 C2 94.8(7) . . . . ?
C8 C3 S1 C2 -85.8(8) . . . . ?
S1A C3 S1 C2 -86.5(15) . . . . ?
F1A C1A C2A S1A 38(3) . . . . ?
C1A C2A S1A O1A 78.2(18) . . . . ?
C1A C2A S1A C3 -167.9(17) . . . . ?
C4 C3 S1A O1A -174.6(8) . . . . ?
C8 C3 S1A O1A 4.4(9) . . . . ?
S1 C3 S1A O1A -176.2(19) . . . . ?
C4 C3 S1A C2A 86.3(10) . . . . ?
C8 C3 S1A C2A -94.7(10) . . . . ?
S1 C3 S1A C2A 84.7(15) . . . . ?
C8 C3 C4 C5 1.0(8) . . . . ?
S1 C3 C4 C5 -179.6(6) . . . . ?
S1A C3 C4 C5 179.8(6) . . . . ?
C3 C4 C5 C6 -0.8(11) . . . . ?
C4 C5 C6 C7 0.7(8) . . . . ?
C4 C5 C6 N1 178.4(5) . . . . ?
C5 C6 C7 C8 -0.8(8) . . . . ?
N1 C6 C7 C8 -178.5(6) . . . . ?
C4 C3 C8 C7 -1.0(8) . . . . ?
S1 C3 C8 C7 179.6(6) . . . . ?
S1A C3 C8 C7 179.9(7) . . . . ?
C6 C7 C8 C3 0.9(11) . . . . ?
C5 C6 N1 O3 -153.0(16) . . . . ?
C7 C6 N1 O3 24.8(17) . . . . ?
C5 C6 N1 O2A -9.2(11) . . . . ?
C7 C6 N1 O2A 168.6(10) . . . . ?
C5 C6 N1 O3A 174.2(9) . . . . ?
C7 C6 N1 O3A -8.0(10) . . . . ?
C5 C6 N1 O2 23.0(15) . . . . ?
C7 C6 N1 O2 -159.3(15) . . . . ?

_diffrn_measured_fraction_theta_max 0.982
_diffrn_reflns_theta_full        25.57
_diffrn_measured_fraction_theta_full 0.982
_refine_diff_density_max         0.224
_refine_diff_density_min         -0.153
_refine_diff_density_rms         0.043
####################################################################### 
# 
# This file contains crystal structure data downloaded from the 
# Cambridge Structural Database (CSD) hosted by the Cambridge 
# Crystallographic Data Centre (CCDC).
# 
# Full information about CCDC data access policies and citation 
# guidelines are available at http://www.ccdc.cam.ac.uk/access/V1 
# 
# Audit and citation data items may have been added by the CCDC. 
# Please retain this information to preserve the provenance of 
# this file and to allow appropriate attribution of the data. 
# 
#######################################################################

data_gil7727
_database_code_depnum_ccdc_archive 'CCDC 1048078'
_audit_update_record             
;
2015-02-06 deposited with the CCDC.
2015-04-17 downloaded from the CCDC.
;

_chemical_name_systematic        ?
_chemical_name_common            ?
_chemical_formula_moiety         ?
_chemical_formula_sum            'C8 H8 F N O4 S'
_chemical_formula_iupac          ?
_chemical_formula_weight         233.21

_chemical_melting_point          ?

_space_group_crystal_system      triclinic
_space_group_name_H-M_alt        'P -1'
_space_group_name_Hall           '-P 1'
loop_
_space_group_symop_operation_xyz
'x, y, z'
'-x, -y, -z'

_cell_length_a                   7.2161(3)
_cell_length_b                   7.3574(3)
_cell_length_c                   9.1736(4)
_cell_angle_alpha                86.0450(12)
_cell_angle_beta                 76.9930(12)
_cell_angle_gamma                78.2660(12)
_cell_volume                     464.49(3)
_cell_formula_units_Z            2
_cell_measurement_reflns_used    9733
_cell_measurement_theta_min      4.9494
_cell_measurement_theta_max      68.3167
_cell_measurement_temperature    100.(2)

_exptl_crystal_description       prism
_exptl_crystal_colour            colourless
_exptl_crystal_size_max          0.311
_exptl_crystal_size_mid          0.207
_exptl_crystal_size_min          0.086
_exptl_crystal_density_diffrn    1.667
_exptl_crystal_density_meas      ?
_exptl_crystal_density_method    'not measured'
_exptl_crystal_F_000             240

_exptl_absorpt_coefficient_mu    3.264
_exptl_absorpt_correction_type   multi-scan
_exptl_absorpt_process_details   
;
Bruker AXS (2014). SADABS, Version 2014/2, Bruker AXS Inc., Madison, Wisconsin,
USA.
;
_exptl_absorpt_correction_T_min  0.60
_exptl_absorpt_correction_T_max  0.77

_exptl_special_details           
;
;

_diffrn_ambient_temperature      100.(2)

_diffrn_source                   'Cu ImS'
_diffrn_source_type              'micro focus tube'

_diffrn_radiation_type           'Cu K\a'
_diffrn_radiation_wavelength     1.54178
_diffrn_radiation_monochromator  'MX mirror'

_diffrn_measurement_device_type  'Bruker D8 Venture PHOTON 100 CMOS'
_diffrn_measurement_method       'omega and phi scans'

_diffrn_detector_area_resol_mean 10.4167

_diffrn_reflns_number            11607
_diffrn_reflns_av_R_equivalents  0.0467
_diffrn_reflns_av_unetI/netI     0.0250
_diffrn_reflns_theta_min         4.95
_diffrn_reflns_theta_max         68.24
_diffrn_reflns_theta_full        68.24
_diffrn_measured_fraction_theta_max 0.996
_diffrn_measured_fraction_theta_full 0.996
_diffrn_reflns_limit_h_min       -8
_diffrn_reflns_limit_h_max       8
_diffrn_reflns_limit_k_min       -8
_diffrn_reflns_limit_k_max       8
_diffrn_reflns_limit_l_min       -11
_diffrn_reflns_limit_l_max       11

_refine_special_details          
;
;

_reflns_number_total             1699
_reflns_number_gt                1631
_reflns_threshold_expression     'I > 2\s(I)'

_refine_ls_structure_factor_coef Fsqd
_refine_ls_matrix_type           full
_refine_ls_R_factor_all          0.0299
_refine_ls_R_factor_gt           0.0290
_refine_ls_wR_factor_gt          0.0745
_refine_ls_wR_factor_ref         0.0753
_refine_ls_goodness_of_fit_ref   1.049
_refine_ls_restrained_S_all      1.049
_refine_ls_number_reflns         1699
_refine_ls_number_parameters     136
_refine_ls_number_restraints     0
_refine_ls_number_constraints    ?
_refine_ls_hydrogen_treatment    constr
_refine_ls_weighting_scheme      calc
_refine_ls_weighting_details     
'w=1/[\s^2^(Fo^2^)+(0.0341P)^2^+0.3353P] where P=(Fo^2^+2Fc^2^)/3'

_atom_sites_solution_hydrogens   geom
_atom_sites_solution_primary     ?
_atom_sites_solution_secondary   ?

_refine_ls_shift/su_max          0.000
_refine_ls_shift/su_mean         0.000
_refine_diff_density_max         0.368
_refine_diff_density_min         -0.327
_refine_ls_extinction_method     none
_refine_ls_extinction_coef       ?

loop_
_atom_type_symbol
_atom_type_description
_atom_type_scat_dispersion_real
_atom_type_scat_dispersion_imag
_atom_type_scat_source
C C 0.0181 0.0091 'International Tables Vol C Tables 4.2.6.8 and 6.1.1.4'
H H 0.0000 0.0000 'International Tables Vol C Tables 4.2.6.8 and 6.1.1.4'
N N 0.0311 0.0180 'International Tables Vol C Tables 4.2.6.8 and 6.1.1.4'
O O 0.0492 0.0322 'International Tables Vol C Tables 4.2.6.8 and 6.1.1.4'
F F 0.0727 0.0534 'International Tables Vol C Tables 4.2.6.8 and 6.1.1.4'
S S 0.3331 0.5567 'International Tables Vol C Tables 4.2.6.8 and 6.1.1.4'

_computing_data_collection       
;
APEX2 v.2014.1-1 (Bruker AXS Inc., 2014)

;
_computing_cell_refinement       'SAINT V8.34A (Bruker AXS Inc., 2013)'
_computing_data_reduction        'SAINT V8.34A (Bruker AXS Inc., 2013)'
_computing_structure_solution    'SHELXL-2014 (Sheldrick, 2014)'
_computing_structure_refinement  'SHELXL-2014 (Sheldrick, 2014)'
_computing_molecular_graphics    'XP (Sheldrick, 2014)'
_computing_publication_material  'SHELXL-2014 (Sheldrick, 2014)'

loop_
_atom_site_type_symbol
_atom_site_label
_atom_site_fract_x
_atom_site_fract_y
_atom_site_fract_z
_atom_site_U_iso_or_equiv
_atom_site_adp_type
_atom_site_calc_flag
_atom_site_refinement_flags_adp
_atom_site_refinement_flags_occupancy
_atom_site_refinement_flags_posn
_atom_site_occupancy
_atom_site_disorder_assembly
_atom_site_disorder_group
S S1 0.71804(5) 0.55995(5) 0.14876(4) 0.01351(13) Uani d . . . 1 . .
F F1 0.58452(14) 1.00002(12) 0.15605(10) 0.0217(2) Uani d . . . 1 . .
N N1 0.02279(19) 0.82549(18) 0.62830(14) 0.0175(3) Uani d . . . 1 . .
O O1 0.88913(15) 0.54856(16) 0.20828(12) 0.0184(3) Uani d . . . 1 . .
O O2 0.68741(16) 0.39529(15) 0.08872(12) 0.0181(3) Uani d . . . 1 . .
O O3 -0.13232(16) 0.78797(18) 0.61876(13) 0.0253(3) Uani d . . . 1 . .
O O4 0.04148(17) 0.91636(17) 0.72916(13) 0.0250(3) Uani d . . . 1 . .
C C1 0.7460(2) 0.9191(2) 0.04853(18) 0.0192(3) Uani d . . . 1 . .
H H1A 0.8642 0.9005 0.0899 0.023 Uiso calc U . R 1 . .
H H1B 0.7636 1.0025 -0.0408 0.023 Uiso calc U . R 1 . .
C C2 0.7163(2) 0.7349(2) 0.00492(17) 0.0161(3) Uani d . . . 1 . .
H H2A 0.8196 0.6898 -0.0829 0.019 Uiso calc U . R 1 . .
H H2B 0.5907 0.7542 -0.026 0.019 Uiso calc U . R 1 . .
C C3 0.5129(2) 0.6399(2) 0.29329(17) 0.0142(3) Uani d . . . 1 . .
C C4 0.3324(2) 0.6186(2) 0.27576(17) 0.0176(3) Uani d . . . 1 . .
H H4 0.3201 0.564 0.1884 0.021 Uiso calc U . R 1 . .
C C5 0.1706(2) 0.6780(2) 0.38722(18) 0.0176(3) Uani d . . . 1 . .
H H5 0.0456 0.6639 0.3787 0.021 Uiso calc U . R 1 . .
C C6 0.1961(2) 0.7586(2) 0.51145(17) 0.0153(3) Uani d . . . 1 . .
C C7 0.3751(2) 0.7814(2) 0.53088(17) 0.0160(3) Uani d . . . 1 . .
H H7 0.3867 0.8371 0.618 0.019 Uiso calc U . R 1 . .
C C8 0.5366(2) 0.7202(2) 0.41910(17) 0.0158(3) Uani d . . . 1 . .
H H8 0.6618 0.733 0.4284 0.019 Uiso calc U . R 1 . .

loop_
_atom_site_aniso_label
_atom_site_aniso_U_11
_atom_site_aniso_U_22
_atom_site_aniso_U_33
_atom_site_aniso_U_12
_atom_site_aniso_U_13
_atom_site_aniso_U_23
S1 0.0121(2) 0.0154(2) 0.0134(2) -0.00177(14) -0.00410(14) -0.00155(14)
F1 0.0253(5) 0.0175(5) 0.0199(5) -0.0026(4) -0.0008(4) -0.0029(4)
N1 0.0166(7) 0.0191(7) 0.0160(7) -0.0012(5) -0.0041(5) 0.0005(5)
O1 0.0133(5) 0.0240(6) 0.0181(6) -0.0005(4) -0.0062(4) -0.0022(4)
O2 0.0194(6) 0.0163(6) 0.0190(6) -0.0027(4) -0.0046(4) -0.0035(4)
O3 0.0139(6) 0.0378(7) 0.0245(6) -0.0051(5) -0.0037(5) -0.0042(5)
O4 0.0238(6) 0.0304(7) 0.0204(6) -0.0030(5) -0.0031(5) -0.0099(5)
C1 0.0166(8) 0.0206(8) 0.0194(8) -0.0045(6) -0.0008(6) -0.0021(6)
C2 0.0156(7) 0.0182(8) 0.0144(7) -0.0028(6) -0.0033(6) -0.0007(6)
C3 0.0151(7) 0.0144(7) 0.0132(7) -0.0029(6) -0.0037(6) 0.0007(6)
C4 0.0185(8) 0.0207(8) 0.0156(8) -0.0051(6) -0.0063(6) -0.0025(6)
C5 0.0141(7) 0.0214(8) 0.0191(8) -0.0047(6) -0.0062(6) -0.0002(6)
C6 0.0151(8) 0.0156(7) 0.0140(7) -0.0015(6) -0.0026(6) 0.0009(6)
C7 0.0194(8) 0.0162(8) 0.0139(7) -0.0035(6) -0.0067(6) -0.0011(6)
C8 0.0150(7) 0.0169(7) 0.0176(8) -0.0043(6) -0.0069(6) 0.0008(6)

_geom_special_details            
;
All esds (except the esd in the dihedral angle between two l.s. planes)
are estimated using the full covariance matrix.  The cell esds are taken
into account individually in the estimation of esds in distances, angles
and torsion angles; correlations between esds in cell parameters are only
used when they are defined by crystal symmetry.  An approximate (isotropic)
treatment of cell esds is used for estimating esds involving l.s. planes.
;

loop_
_geom_bond_atom_site_label_1
_geom_bond_atom_site_label_2
_geom_bond_site_symmetry_2
_geom_bond_distance
_geom_bond_publ_flag
S1 O2 . 1.4407(11) ?
S1 O1 . 1.4438(11) ?
S1 C2 . 1.7789(15) ?
S1 C3 . 1.7791(15) ?
F1 C1 . 1.4024(18) ?
N1 O4 . 1.2246(17) ?
N1 O3 . 1.2287(18) ?
N1 C6 . 1.474(2) ?
C1 C2 . 1.508(2) ?
C1 H1A . 0.99 ?
C1 H1B . 0.99 ?
C2 H2A . 0.99 ?
C2 H2B . 0.99 ?
C3 C4 . 1.388(2) ?
C3 C8 . 1.391(2) ?
C4 C5 . 1.384(2) ?
C4 H4 . 0.95 ?
C5 C6 . 1.384(2) ?
C5 H5 . 0.95 ?
C6 C7 . 1.387(2) ?
C7 C8 . 1.388(2) ?
C7 H7 . 0.95 ?
C8 H8 . 0.95 ?

loop_
_geom_angle_atom_site_label_1
_geom_angle_atom_site_label_2
_geom_angle_atom_site_label_3
_geom_angle_site_symmetry_1
_geom_angle_site_symmetry_3
_geom_angle
_geom_angle_publ_flag
O2 S1 O1 . . 118.58(7) ?
O2 S1 C2 . . 107.16(7) ?
O1 S1 C2 . . 108.91(7) ?
O2 S1 C3 . . 108.01(7) ?
O1 S1 C3 . . 107.66(7) ?
C2 S1 C3 . . 105.83(7) ?
O4 N1 O3 . . 123.65(13) ?
O4 N1 C6 . . 118.03(13) ?
O3 N1 C6 . . 118.32(13) ?
F1 C1 C2 . . 109.54(12) ?
F1 C1 H1A . . 109.8 ?
C2 C1 H1A . . 109.8 ?
F1 C1 H1B . . 109.8 ?
C2 C1 H1B . . 109.8 ?
H1A C1 H1B . . 108.2 ?
C1 C2 S1 . . 114.53(11) ?
C1 C2 H2A . . 108.6 ?
S1 C2 H2A . . 108.6 ?
C1 C2 H2B . . 108.6 ?
S1 C2 H2B . . 108.6 ?
H2A C2 H2B . . 107.6 ?
C4 C3 C8 . . 122.11(14) ?
C4 C3 S1 . . 117.97(11) ?
C8 C3 S1 . . 119.91(12) ?
C5 C4 C3 . . 119.14(14) ?
C5 C4 H4 . . 120.4 ?
C3 C4 H4 . . 120.4 ?
C6 C5 C4 . . 118.19(14) ?
C6 C5 H5 . . 120.9 ?
C4 C5 H5 . . 120.9 ?
C5 C6 C7 . . 123.52(14) ?
C5 C6 N1 . . 117.99(14) ?
C7 C6 N1 . . 118.48(13) ?
C6 C7 C8 . . 117.90(14) ?
C6 C7 H7 . . 121.0 ?
C8 C7 H7 . . 121.0 ?
C7 C8 C3 . . 119.13(14) ?
C7 C8 H8 . . 120.4 ?
C3 C8 H8 . . 120.4 ?

loop_
_geom_torsion_atom_site_label_1
_geom_torsion_atom_site_label_2
_geom_torsion_atom_site_label_3
_geom_torsion_atom_site_label_4
_geom_torsion_site_symmetry_1
_geom_torsion_site_symmetry_2
_geom_torsion_site_symmetry_3
_geom_torsion_site_symmetry_4
_geom_torsion
_geom_torsion_publ_flag
F1 C1 C2 S1 . . . . -68.12(15) ?
O2 S1 C2 C1 . . . . 179.82(10) ?
O1 S1 C2 C1 . . . . -50.76(13) ?
C3 S1 C2 C1 . . . . 64.74(13) ?
O2 S1 C3 C4 . . . . -35.20(14) ?
O1 S1 C3 C4 . . . . -164.36(12) ?
C2 S1 C3 C4 . . . . 79.29(13) ?
O2 S1 C3 C8 . . . . 144.62(12) ?
O1 S1 C3 C8 . . . . 15.46(14) ?
C2 S1 C3 C8 . . . . -100.88(13) ?
C8 C3 C4 C5 . . . . -0.4(2) ?
S1 C3 C4 C5 . . . . 179.40(12) ?
C3 C4 C5 C6 . . . . 0.7(2) ?
C4 C5 C6 C7 . . . . -0.6(2) ?
C4 C5 C6 N1 . . . . 178.66(13) ?
O4 N1 C6 C5 . . . . -171.42(14) ?
O3 N1 C6 C5 . . . . 8.2(2) ?
O4 N1 C6 C7 . . . . 7.9(2) ?
O3 N1 C6 C7 . . . . -172.47(14) ?
C5 C6 C7 C8 . . . . 0.2(2) ?
N1 C6 C7 C8 . . . . -179.11(13) ?
C6 C7 C8 C3 . . . . 0.2(2) ?
C4 C3 C8 C7 . . . . 0.0(2) ?
S1 C3 C8 C7 . . . . -179.86(11) ?

loop_
_geom_hbond_atom_site_label_D
_geom_hbond_atom_site_label_H
_geom_hbond_atom_site_label_A
_geom_hbond_site_symmetry_A
_geom_hbond_distance_DH
_geom_hbond_distance_HA
_geom_hbond_distance_DA
_geom_hbond_angle_DHA
_geom_hbond_publ_flag
C1 H1A O4 2_676 0.99 2.50 3.237(2) 131.5 ?
C1 H1B O4 1_654 0.99 2.58 3.211(2) 121.8 ?
C2 H2B F1 2_675 0.99 2.40 3.1656(18) 134.0 ?
C4 H4 O2 2_665 0.95 2.55 3.3881(19) 147.1 ?
C5 H5 O1 1_455 0.95 2.41 3.1989(19) 140.4 ?
C7 H7 F1 2_676 0.95 2.53 3.4822(18) 177.4 ?

_shelx_res_file                  
;
gil7727.res created by SHELXL-2014/7

TITL gil7727 in P-1
CELL  1.54178   7.2161   7.3574   9.1736   86.045   76.993   78.266
ZERR    2.00   0.00030   0.00030   0.00040   0.0012   0.0012   0.0012
LATT 1
SFAC C  H  N  O  F  S
UNIT 16  16  2  8  2  2
SIZE 0.086 0.207 0.311
TEMP -173.150
ACTA
CONF

L.S. 10
BOND $H
FMAP 2
PLAN 10

OMIT -4  -3   6

EQIV $1 -x+1, -y+2, -z+1
HTAB C1 O4_$1
EQIV $2 x+1, y, z-1
HTAB C1 O4_$2
EQIV $4 -x+1, -y+2, -z
HTAB C2 F1_$4
EQIV $5 -x+1, -y+1, -z
HTAB C4 O2_$5
EQIV $6 x-1, y, z
HTAB C5 O1_$6
HTAB C7 F1_$1

WGHT    0.034100    0.335300
FVAR       0.83897
S1    6    0.718042    0.559946    0.148755    11.00000    0.01210    0.01543 =
         0.01344   -0.00155   -0.00410   -0.00177
F1    5    0.584521    1.000020    0.156048    11.00000    0.02532    0.01751 =
         0.01993   -0.00287   -0.00077   -0.00260
N1    3    0.022790    0.825485    0.628296    11.00000    0.01663    0.01914 =
         0.01596    0.00045   -0.00412   -0.00119
O1    4    0.889133    0.548557    0.208279    11.00000    0.01330    0.02398 =
         0.01805   -0.00218   -0.00618   -0.00048
O2    4    0.687408    0.395289    0.088723    11.00000    0.01943    0.01632 =
         0.01896   -0.00348   -0.00463   -0.00273
O3    4   -0.132317    0.787966    0.618755    11.00000    0.01389    0.03778 =
         0.02452   -0.00421   -0.00374   -0.00514
O4    4    0.041482    0.916361    0.729161    11.00000    0.02376    0.03042 =
         0.02044   -0.00994   -0.00308   -0.00296
C1    1    0.746030    0.919116    0.048535    11.00000    0.01665    0.02062 =
         0.01943   -0.00208   -0.00078   -0.00447
AFIX  23
H1A   2    0.864176    0.900537    0.089851    11.00000   -1.20000
H1B   2    0.763559    1.002542   -0.040816    11.00000   -1.20000
AFIX   0
C2    1    0.716322    0.734875    0.004916    11.00000    0.01560    0.01815 =
         0.01439   -0.00071   -0.00333   -0.00277
AFIX  23
H2A   2    0.819588    0.689831   -0.082888    11.00000   -1.20000
H2B   2    0.590711    0.754169   -0.026009    11.00000   -1.20000
AFIX   0
C3    1    0.512883    0.639850    0.293287    11.00000    0.01512    0.01442 =
         0.01320    0.00070   -0.00366   -0.00289
C4    1    0.332434    0.618612    0.275759    11.00000    0.01846    0.02074 =
         0.01562   -0.00249   -0.00635   -0.00505
AFIX  43
H4    2    0.320107    0.564001    0.188408    11.00000   -1.20000
AFIX   0
C5    1    0.170648    0.678040    0.387219    11.00000    0.01413    0.02141 =
         0.01914   -0.00021   -0.00621   -0.00472
AFIX  43
H5    2    0.045595    0.663893    0.378668    11.00000   -1.20000
AFIX   0
C6    1    0.196054    0.758627    0.511451    11.00000    0.01510    0.01560 =
         0.01400    0.00086   -0.00258   -0.00153
C7    1    0.375061    0.781365    0.530876    11.00000    0.01937    0.01617 =
         0.01395   -0.00109   -0.00670   -0.00347
AFIX  43
H7    2    0.386684    0.837058    0.617964    11.00000   -1.20000
AFIX   0
C8    1    0.536616    0.720200    0.419098    11.00000    0.01498    0.01689 =
         0.01758    0.00078   -0.00689   -0.00435
AFIX  43
H8    2    0.661800    0.733028    0.428365    11.00000   -1.20000
AFIX   0
HKLF 4

REM  gil7727 in P-1
REM R1 =  0.0290 for    1631 Fo > 4sig(Fo)  and  0.0299 for all    1699 data
REM    136 parameters refined using      0 restraints

END

WGHT      0.0341      0.3353

REM Highest difference peak  0.368,  deepest hole -0.327,  1-sigma level  0.053
Q1    1   0.7131  0.6690  0.0778  11.00000  0.05    0.37
Q2    1   0.6020  0.6037  0.2290  11.00000  0.05    0.36
Q3    1   0.5272  0.6537  0.3618  11.00000  0.05    0.24
Q4    1   0.7762  0.5569  0.2615  11.00000  0.05    0.22
Q5    1   0.1956  0.6886  0.4651  11.00000  0.05    0.22
Q6    1   0.8408  0.6546 -0.0378  11.00000  0.05    0.20
Q7    1   0.4348  0.6193  0.2827  11.00000  0.05    0.19
Q8    1   0.2704  0.7666  0.5235  11.00000  0.05    0.19
Q9    1   0.8678  0.5505  0.1357  11.00000  0.05    0.19
Q10   1   0.5947  0.6836 -0.0442  11.00000  0.05    0.18
;
_shelx_res_checksum              2942

_shelx_hkl_file                  
;
  -1   0   0   28.30    1.70
  -1   0   0   23.70    1.70
  -1   0   0   27.40    1.70
  -1   0   0   29.40    1.70
  -1   0   0   30.70    1.80
  -1   0   0   26.40    1.80
   1   0   0   24.20    1.70
   1   0   0   25.40    1.70
   1   0   0   27.90    1.70
   1   0   0   29.60    1.80
   1   0   0   25.60    1.70
  -2   0   0  328.67   19.10
  -2   0   0  303.27   19.10
  -2   0   0  323.07   19.20
  -2   0   0  320.67   19.20
  -2   0   0  311.87   19.20
   2   0   0  267.27   19.10
   2   0   0  319.97   19.20
   2   0   0  344.57   19.20
   2   0   0  309.67   19.20
  -3   0   0  163.48   10.40
  -3   0   0  176.38   10.30
  -3   0   0  180.68   10.30
  -3   0   0  174.38   10.50
   3   0   0  144.09   10.30
   3   0   0  162.08   10.60
   3   0   0  166.18   10.40
   3   0   0  176.48   10.40
  -4   0   0   31.80    2.40
  -4   0   0   33.60    3.00
  -4   0   0   36.20    2.60
  -4   0   0   37.90    2.30
  -4   0   0   35.50    2.30
  -4   0   0   29.60    2.50
  -4   0   0   32.60    2.50
  -4   0   0   31.70    2.40
   4   0   0   36.50    2.20
   4   0   0   32.00    2.40
   4   0   0   34.90    2.80
   4   0   0   31.90    3.50
   4   0   0   36.10    2.40
  -5   0   0  211.38   13.30
  -5   0   0  209.78   13.20
  -5   0   0  214.48   13.20
  -5   0   0  214.98   13.10
  -5   0   0  209.58   13.50
  -5   0   0  209.78   13.20
   5   0   0  199.48   13.10
   5   0   0  211.68   13.00
   5   0   0  218.88   13.00
   5   0   0  217.48   13.20
  -6   0   0    2.30    1.20
  -6   0   0    1.90    1.00
  -6   0   0    1.80    0.60
  -6   0   0    1.70    0.80
   6   0   0    3.10    1.40
   6   0   0    0.40    0.70
   6   0   0    2.10    0.90
  -7   0   0  204.08   13.00
  -7   0   0  201.08   13.10
   7   0   0  207.88   13.00
   7   0   0  228.98   13.00
  -8   0   0    1.10    0.40
  -8   0   0    1.90    1.20
  -8   0   0    0.60    0.50
  -8   0   0    0.40    0.60
   8   0   0    0.30    0.90
   8   0   0    0.00    0.40
   8  -1   0    4.30    0.60
  -8   1   0    5.10    0.80
  -8   1   0    3.80    0.60
  -8   1   0    3.70    0.60
   7  -1   0  173.58   10.80
   7  -1   0  152.48   10.90
   7  -1   0  188.38   10.80
  -7   1   0  173.28   10.90
  -7   1   0  169.78   10.90
  -7   1   0  190.98   10.90
   6  -1   0  645.54   40.30
   6  -1   0  636.84   40.00
  -6   1   0  580.14   40.10
  -6   1   0  699.73   40.20
  -6   1   0  659.73   40.10
  -6   1   0  718.33   40.10
   5  -1   0 1093.29   66.49
   5  -1   0 1132.79   66.49
   5  -1   0 1134.29   66.69
   5  -1   0 1016.50   66.59
   5  -1   0 1070.59   66.49
  -5   1   0 1097.89   66.59
  -5   1   0 1133.09   66.59
  -5   1   0 1023.20   66.59
  -5   1   0 1120.79   66.59
  -5   1   0 1116.19   66.59
   4  -1   0   25.30    1.90
   4  -1   0   23.70    1.70
   4  -1   0   23.00    1.80
   4  -1   0   22.80    2.70
  -4   1   0   22.30    2.30
  -4   1   0   23.20    1.90
  -4   1   0   23.70    1.90
  -4   1   0   25.00    1.90
  -4   1   0   22.00    2.10
  -4   1   0   27.20    1.70
  -4   1   0   27.20    2.30
  -4   1   0   21.00    2.20
  -4   1   0   21.30    3.00
   3  -1   0   53.99    3.30
   3  -1   0   43.40    3.20
   3  -1   0   49.60    3.50
   3  -1   0   50.39    3.10
  -3   1   0   50.89    3.40
  -3   1   0   52.09    3.10
  -3   1   0   52.79    3.20
  -3   1   0   42.90    3.20
  -3   1   0   44.40    3.10
  -3   1   0   47.50    3.50
  -3   1   0   51.39    3.30
   2  -1   0 1267.97   76.09
   2  -1   0 1143.99   76.09
   2  -1   0 1319.27   76.39
   2  -1   0 1305.37   76.09
  -2   1   0 1314.07   76.29
  -2   1   0 1268.47   76.19
  -2   1   0 1077.99   75.99
  -2   1   0 1273.27   76.19
  -2   1   0 1280.97   76.09
  -2   1   0 1273.67   76.29
   1  -1   0  136.89    8.40
   1  -1   0  138.69    8.40
   1  -1   0  137.89    8.40
  -1   1   0  141.59    8.40
  -1   1   0  125.39    8.30
  -1   1   0  143.99    8.40
  -1   1   0  137.29    8.30
  -1   1   0  128.69    8.30
   0  -1   0  451.05   26.40
   0  -1   0  474.15   26.40
   0  -1   0  412.16   26.30
   0  -1   0  372.36   26.30
   0  -1   0  422.86   26.40
   0   1   0  447.66   26.30
   0   1   0  434.06   26.30
   0   1   0  441.06   26.30
   0   1   0  447.16   26.40
  -1  -1   0  106.29    6.60
  -1  -1   0  113.99    6.50
  -1  -1   0   98.69    6.60
   1   1   0  117.19    6.50
   1   1   0  102.39    6.50
   1   1   0   96.09    6.50
   1   1   0  114.89    6.50
  -2  -1   0  724.93   45.20
  -2  -1   0  708.03   45.10
  -2  -1   0  750.92   45.10
  -2  -1   0  729.23   45.10
   2   1   0  708.73   45.10
   2   1   0  799.02   45.10
   2   1   0  771.82   45.10
  -3  -1   0    1.20    0.40
  -3  -1   0    2.10    0.50
  -3  -1   0    2.00    0.70
  -3  -1   0    1.40    0.60
  -3  -1   0    2.00    0.40
  -3  -1   0    1.50    0.30
   3   1   0    1.60    0.40
   3   1   0    1.50    0.50
   3   1   0    1.70    0.60
   3   1   0    1.10    0.40
   3   1   0    1.00    0.30
  -4  -1   0    1.10    1.10
  -4  -1   0    0.90    0.50
  -4  -1   0    0.90    0.60
  -4  -1   0    1.10    0.70
  -4  -1   0    0.60    0.70
  -4  -1   0    1.00    0.90
  -4  -1   0    1.90    0.60
  -4  -1   0    0.10    0.70
   4   1   0    0.80    0.90
   4   1   0    0.80    0.60
   4   1   0    0.90    0.30
   4   1   0    1.40    0.50
   4   1   0    0.00    1.30
  -5  -1   0  423.26   27.60
  -5  -1   0  476.65   27.70
  -5  -1   0  434.56   27.60
  -5  -1   0  438.86   27.60
  -5  -1   0  458.05   28.00
  -5  -1   0  419.96   27.70
  -5  -1   0  463.75   27.60
   5   1   0  466.05   27.50
   5   1   0  459.25   27.60
   5   1   0  474.35   27.80
  -6  -1   0  246.38   16.10
  -6  -1   0  266.67   16.20
  -6  -1   0  274.07   17.50
  -6  -1   0  265.17   16.20
  -6  -1   0  269.17   16.30
  -6  -1   0  261.17   16.20
  -6  -1   0  247.98   16.20
   6   1   0  266.77   16.40
   6   1   0  255.47   16.10
   6   1   0  268.17   16.10
  -7  -1   0   11.50    1.30
  -7  -1   0   12.10    1.40
  -7  -1   0   10.60    1.50
   7   1   0    9.30    1.40
   7   1   0   12.80    1.20
   7   1   0   10.10    1.40
  -8  -1   0    1.90    0.80
  -8  -1   0    1.80    0.60
  -8  -1   0    1.50    0.50
  -8  -1   0    0.90    0.50
   8   1   0    2.00    0.70
   8   1   0    2.00    1.30
   8   1   0    1.40    1.00
   7  -2   0   65.09    3.80
   7  -2   0   52.79    4.40
  -7   2   0   61.19    3.90
  -7   2   0   52.69    3.90
  -7   2   0   61.89    3.90
   6  -2   0   98.09    6.70
   6  -2   0  114.59    6.70
   6  -2   0   98.39    6.60
   6  -2   0  109.79    6.50
   6  -2   0   85.59    7.50
  -6   2   0  109.49    6.70
  -6   2   0  107.29    6.70
  -6   2   0  105.39    6.70
   5  -2   0  535.45   31.50
   5  -2   0  528.85   31.50
   5  -2   0  498.15   31.60
  -5   2   0  502.95   31.50
  -5   2   0  511.35   31.60
  -5   2   0  509.05   31.60
  -5   2   0  544.95   31.60
  -5   2   0  496.95   31.70
   4  -2   0    1.70    0.80
   4  -2   0    2.10    0.60
   4  -2   0    1.60    0.70
   4  -2   0    2.00    0.60
   4  -2   0    2.40    3.90
   4  -2   0    3.00    1.00
  -4   2   0    2.40    0.90
  -4   2   0    2.60    1.00
  -4   2   0    2.70    0.80
  -4   2   0    2.10    0.90
  -4   2   0    2.60    0.60
  -4   2   0    2.20    0.80
  -4   2   0    7.10    2.90
   3  -2   0   45.40    3.60
   3  -2   0   48.70    3.10
   3  -2   0   45.20    3.00
   3  -2   0   42.20    3.00
   3  -2   0   46.60    2.90
  -3   2   0   49.00    3.10
  -3   2   0   46.70    2.90
  -3   2   0   45.40    3.40
  -3   2   0   43.40    3.20
  -3   2   0   44.70    2.90
  -3   2   0   43.20    3.00
   2  -2   0   73.09    5.00
   2  -2   0   81.99    4.90
   2  -2   0   70.99    4.80
  -2   2   0   80.89    4.80
  -2   2   0   80.59    4.90
  -2   2   0   82.29    5.00
  -2   2   0   72.09    5.10
   1  -2   0    0.70    0.50
   1  -2   0    0.90    0.40
   1  -2   0    0.10    0.30
   1  -2   0    1.10    0.30
   1  -2   0    1.00    0.30
  -1   2   0    0.50    0.20
  -1   2   0    0.60    0.20
  -1   2   0    0.70    0.40
  -1   2   0    0.80    0.40
  -1   2   0    0.50    0.30
   0  -2   0    1.30    0.30
   0  -2   0    2.40    0.40
   0  -2   0    2.00    0.40
   0   2   0    1.40    0.20
   0   2   0    1.30    0.30
   0   2   0    1.90    0.40
   0   2   0    1.40    0.30
  -1  -2   0   73.99    4.20
  -1  -2   0   61.59    4.30
   1   2   0   69.59    4.20
   1   2   0   72.59    4.20
   1   2   0   61.49    4.20
  -2  -2   0    3.00    0.60
  -2  -2   0    2.60    0.40
  -2  -2   0    1.90    0.40
  -2  -2   0    1.70    0.30
   2   2   0    3.00    0.40
   2   2   0    2.60    0.40
   2   2   0    2.20    0.40
  -3  -2   0  637.54   42.50
  -3  -2   0  720.23   42.50
  -3  -2   0  712.93   42.80
  -3  -2   0  673.53   42.50
   3   2   0  767.92   42.50
   3   2   0  645.24   42.40
   3   2   0  740.33   42.50
   3   2   0  682.83   42.50
  -4  -2   0   92.39    5.80
  -4  -2   0   79.49    5.50
  -4  -2   0   82.49    5.40
  -4  -2   0   77.79    5.50
  -4  -2   0   81.59    5.50
  -4  -2   0   86.49    5.50
  -4  -2   0   82.69    5.50
   4   2   0   78.49    5.40
   4   2   0   89.09    5.20
   4   2   0   83.99    5.40
   4   2   0   90.69    5.60
   4   2   0   91.19    5.50
  -5  -2   0   54.59    3.60
  -5  -2   0   46.90    3.40
  -5  -2   0   55.69    4.00
  -5  -2   0   49.60    3.70
   5   2   0   54.69    3.40
   5   2   0   53.49    3.70
   5   2   0   52.69    3.40
  -6  -2   0  246.58   14.30
  -6  -2   0  239.68   14.50
  -6  -2   0  231.08   14.30
  -6  -2   0  209.08   15.00
  -6  -2   0  215.48   14.30
  -6  -2   0  221.28   14.20
  -6  -2   0  227.58   14.40
   6   2   0  244.78   14.30
   6   2   0  248.58   14.20
   6   2   0  225.08   14.60
  -7  -2   0   40.60    2.80
  -7  -2   0   39.00    2.80
  -7  -2   0   37.70    3.00
   7   2   0   37.40    2.80
   7   2   0   39.50    2.80
  -8  -2   0   21.60    1.60
  -8  -2   0   19.40    1.70
  -8  -2   0   17.90    1.70
   8   2   0   20.40    1.90
   8   2   0   19.50    1.50
   8   2   0   23.70    1.70
   7  -3   0  140.29    8.70
   7  -3   0  146.49    8.50
  -7   3   0  123.59    8.50
  -7   3   0  156.58    8.60
  -7   3   0  124.59    8.50
   6  -3   0   -0.20    0.90
   6  -3   0    0.30    0.70
   6  -3   0    0.60    0.80
  -6   3   0    1.80    0.70
  -6   3   0    0.40    1.00
  -6   3   0    0.20    0.80
  -6   3   0    0.00    1.10
   5  -3   0   49.30    4.70
   5  -3   0   59.09    3.70
   5  -3   0   58.49    4.10
  -5   3   0   58.99    4.00
  -5   3   0   53.99    3.90
  -5   3   0   61.59    4.10
  -5   3   0   56.59    4.00
   4  -3   0   14.00    1.30
   4  -3   0   12.10    1.50
   4  -3   0   11.10    1.90
   4  -3   0   12.60    1.60
   4  -3   0   12.10    1.90
  -4   3   0   11.40    1.70
  -4   3   0   13.10    1.30
  -4   3   0   11.90    1.70
  -4   3   0   11.90    1.50
  -4   3   0   11.30    1.60
  -4   3   0   12.00    1.60
   3  -3   0  364.06   22.20
   3  -3   0  382.96   22.20
   3  -3   0  353.86   22.30
   3  -3   0  376.36   22.40
   3  -3   0  361.06   22.40
   3  -3   0  326.27   22.80
  -3   3   0  376.46   22.30
  -3   3   0  347.57   22.30
  -3   3   0  410.36   22.20
  -3   3   0  337.77   22.30
  -3   3   0  330.37   22.60
  -3   3   0  376.06   22.20
  -3   3   0  371.26   22.20
   2  -3   0   59.59    3.90
   2  -3   0   52.69    3.90
   2  -3   0   58.29    3.70
   2  -3   0   58.69    3.80
   2  -3   0   57.29    4.30
   2  -3   0   55.49    3.90
  -2   3   0   56.99    3.70
  -2   3   0   60.49    3.70
  -2   3   0   57.99    4.90
  -2   3   0   63.59    3.80
  -2   3   0   58.19    3.70
  -2   3   0   61.09    4.00
   1  -3   0  242.18   15.40
   1  -3   0  251.87   15.40
   1  -3   0  242.98   15.30
  -1   3   0  210.18   15.20
  -1   3   0  250.27   15.20
  -1   3   0  262.17   15.30
  -1   3   0  270.97   15.20
  -1   3   0  265.57   15.40
  -1   3   0  241.08   15.40
   0  -3   0   25.00    2.00
   0  -3   0   30.20    2.10
   0  -3   0   26.20    1.90
   0   3   0   29.70    2.00
   0   3   0   28.80    1.80
   0   3   0   30.80    1.90
   0   3   0   29.60    2.10
   0   3   0   26.90    1.80
  -1  -3   0 1426.66   84.39
  -1  -3   0 1432.96   84.19
   1   3   0 1339.17   84.19
   1   3   0 1472.95   84.19
   1   3   0 1340.67   84.19
   1   3   0 1419.66   84.29
   1   3   0 1231.58   84.09
   1   3   0 1428.56   84.39
  -2  -3   0    2.90    0.80
   2   3   0    3.30    0.50
   2   3   0    3.90    0.50
   2   3   0    2.80    0.40
   2   3   0    4.30    0.80
  -3  -3   0   34.10    2.60
   3   3   0   34.60    2.20
   3   3   0   32.60    2.30
   3   3   0   30.50    2.10
  -4  -3   0   40.10    3.10
  -4  -3   0   46.50    3.10
  -4  -3   0   35.20    2.90
  -4  -3   0   41.00    2.90
  -4  -3   0   37.10    2.90
  -4  -3   0   45.50    3.40
  -4  -3   0   43.30    3.00
  -4  -3   0   42.40    3.00
   4   3   0   47.20    3.20
   4   3   0   44.40    2.70
   4   3   0   41.50    3.10
  -5  -3   0    0.50    0.80
  -5  -3   0    0.30    0.70
  -5  -3   0    0.20    0.60
  -5  -3   0    0.10    0.70
  -5  -3   0   -0.30    0.70
  -5  -3   0    1.20    1.00
  -5  -3   0    0.40    1.60
   5   3   0   -0.10    0.50
   5   3   0    0.30    0.70
   5   3   0    0.50    1.10
  -6  -3   0   27.00    2.20
  -6  -3   0   28.30    2.20
  -6  -3   0   27.70    2.50
  -6  -3   0   24.00    2.00
  -6  -3   0   18.70    3.80
  -6  -3   0   24.00    2.30
  -6  -3   0   30.50    2.50
  -6  -3   0   21.90    2.00
   6   3   0   25.20    3.00
   6   3   0   25.90    2.10
   6   3   0   27.10    1.90
  -7  -3   0   40.40    3.30
  -7  -3   0   51.29    3.30
   7   3   0   46.00    3.10
   7   3   0   45.40    3.10
  -8  -3   0  124.89    8.00
  -8  -3   0  122.09    7.90
   8   3   0  119.19    7.90
   8   3   0  138.99    7.80
   6  -4   0    5.50    0.90
   6  -4   0    6.20    0.80
   6  -4   0    5.70    0.90
  -6   4   0    6.30    0.90
  -6   4   0    5.20    0.80
   5  -4   0   31.10    2.30
   5  -4   0   31.10    2.40
  -5   4   0   31.30    2.40
  -5   4   0   31.70    2.70
  -5   4   0   28.20    2.20
  -5   4   0   25.80    2.40
   4  -4   0  170.78   10.80
   4  -4   0  169.38   10.70
   4  -4   0  163.88   11.30
   4  -4   0  185.88   10.80
   4  -4   0  177.38   10.80
  -4   4   0  180.28   10.80
  -4   4   0  162.98   10.80
  -4   4   0  178.08   10.80
  -4   4   0  171.38   10.70
  -4   4   0  176.88   10.90
  -4   4   0  165.58   11.00
   3  -4   0   38.10    3.40
   3  -4   0   39.00    2.70
   3  -4   0   36.50    3.10
   3  -4   0   38.00    2.80
   3  -4   0   38.60    2.70
   3  -4   0   38.50    2.60
   3  -4   0   36.80    2.80
  -3   4   0   37.30    2.80
  -3   4   0   38.30    2.60
  -3   4   0   40.30    2.60
  -3   4   0   37.80    2.60
  -3   4   0   41.90    2.80
  -3   4   0   31.90    3.30
   2  -4   0  217.58   13.60
   2  -4   0  206.88   13.40
   2  -4   0  206.28   13.60
   2  -4   0  204.78   13.30
   2  -4   0  223.68   13.40
  -2   4   0  215.78   13.40
  -2   4   0  224.38   13.40
  -2   4   0  223.98   13.30
  -2   4   0  226.08   13.50
  -2   4   0  222.88   13.30
   1  -4   0  270.77   16.60
   1  -4   0  261.47   16.40
   1  -4   0  256.97   16.60
   1  -4   0  259.57   16.70
   1  -4   0  257.07   16.40
  -1   4   0  256.97   16.60
  -1   4   0  247.48   16.80
  -1   4   0  284.97   16.50
  -1   4   0  286.77   16.40
  -1   4   0  292.77   16.30
   0  -4   0   47.10    3.90
   0  -4   0   56.79    3.90
   0  -4   0   46.80    3.60
   0  -4   0   51.59    3.40
   0  -4   0   50.09    3.90
   0  -4   0   49.40    3.50
   0  -4   0   51.39    3.70
   0   4   0   53.59    3.90
   0   4   0   52.39    3.40
   0   4   0   59.39    3.40
   0   4   0   57.49    3.60
   0   4   0   58.59    3.50
   0   4   0   56.89    3.30
  -1  -4   0   33.00    2.70
  -1  -4   0   38.30    2.80
   1   4   0   39.00    2.60
   1   4   0   41.50    2.80
   1   4   0   40.00    2.80
   1   4   0   38.60    2.40
   1   4   0   39.70    2.50
  -2  -4   0  245.58   15.70
  -2  -4   0  273.67   15.90
  -2  -4   0  217.28   15.70
   2   4   0  252.07   15.80
   2   4   0  264.37   15.60
   2   4   0  282.67   15.80
   2   4   0  260.17   15.60
   2   4   0  244.08   15.70
  -3  -4   0  135.89    8.60
  -3  -4   0  136.79    8.70
  -3  -4   0  135.99    8.30
  -3  -4   0  122.59    8.30
  -3  -4   0  130.09    8.40
  -3  -4   0  118.19    8.30
   3   4   0  138.99    8.10
   3   4   0  139.59    8.40
  -4  -4   0    3.80    1.00
  -4  -4   0    2.60    1.20
  -4  -4   0    3.20    1.40
  -4  -4   0    3.10    1.00
   4   4   0    4.20    1.50
   4   4   0    3.70    0.50
  -5  -4   0   49.20    3.40
  -5  -4   0   46.60    3.30
  -5  -4   0   43.70    3.10
  -5  -4   0   46.50    3.20
  -5  -4   0   38.00    3.30
   5   4   0   41.50    3.10
   5   4   0   46.50    3.60
   5   4   0   42.80    2.90
  -6  -4   0  380.46   25.50
  -6  -4   0  349.27   26.20
  -6  -4   0  439.66   25.60
  -6  -4   0  482.35   25.60
  -6  -4   0  453.35   25.50
   6   4   0  360.96   25.70
   6   4   0  412.56   25.40
   6   4   0  440.96   25.30
  -7  -4   0    1.70    0.80
  -7  -4   0    1.30    0.90
  -7  -4   0    3.20    1.00
   7   4   0    2.10    0.70
  -8  -4   0   84.09    5.80
  -8  -4   0  104.99    5.90
  -8  -4   0   84.49    6.00
   8   4   0   98.09    5.80
   5  -5   0    7.00    0.90
   5  -5   0    8.80    1.20
  -5   5   0    7.60    0.90
  -5   5   0    7.60    1.00
  -5   5   0    7.20    1.40
   4  -5   0   27.40    2.10
   4  -5   0   28.10    2.20
  -4   5   0   28.80    2.20
  -4   5   0   28.10    2.20
  -4   5   0   23.10    2.00
   3  -5   0   -0.30    0.60
   3  -5   0    0.90    0.80
   3  -5   0   -1.40    1.20
   3  -5   0    0.00    0.70
   3  -5   0    0.80    0.80
  -3   5   0    1.00    0.80
  -3   5   0    1.00    0.50
  -3   5   0    2.00    1.50
  -3   5   0    1.40    0.70
  -3   5   0    0.30    0.60
   2  -5   0   19.90    1.60
   2  -5   0   22.40    1.60
   2  -5   0   21.80    2.30
   2  -5   0   21.40    1.80
   2  -5   0   22.70    1.80
  -2   5   0   21.90    2.10
  -2   5   0   19.70    1.70
  -2   5   0   25.30    1.70
  -2   5   0   22.20    1.70
  -2   5   0   20.80    2.00
   1  -5   0  112.49    7.20
   1  -5   0  111.49    7.20
  -1   5   0  114.69    7.10
  -1   5   0  116.89    7.20
  -1   5   0  119.39    7.10
  -1   5   0  113.59    7.30
   0  -5   0  260.77   15.80
   0  -5   0  251.47   16.00
   0  -5   0  254.77   15.80
   0  -5   0  263.47   15.90
   0  -5   0  265.27   15.80
   0  -5   0  233.58   15.80
   0   5   0  258.67   15.70
   0   5   0  269.17   15.80
   0   5   0  249.78   15.90
   0   5   0  268.37   15.70
  -1  -5   0  920.11   55.19
  -1  -5   0  848.12   54.99
  -1  -5   0  865.51   55.09
  -1  -5   0  914.81   55.09
  -1  -5   0  927.21   55.09
  -1  -5   0  948.01   55.19
   1   5   0  870.41   55.09
   1   5   0  915.01   54.99
   1   5   0  939.61   54.99
  -2  -5   0    6.00    1.00
  -2  -5   0    6.00    1.70
  -2  -5   0    5.40    1.00
  -2  -5   0    7.00    1.10
  -2  -5   0    3.80    0.80
  -2  -5   0    5.30    1.00
   2   5   0    4.90    0.70
  -3  -5   0  274.57   17.50
  -3  -5   0  298.97   17.50
  -3  -5   0  275.17   17.40
  -3  -5   0  251.97   17.50
  -3  -5   0  283.87   17.50
  -3  -5   0  292.47   17.90
   3   5   0  293.27   17.70
   3   5   0  294.47   17.30
  -4  -5   0  456.05   26.60
  -4  -5   0  453.75   26.70
  -4  -5   0  411.46   27.10
  -4  -5   0  410.66   26.60
  -5  -5   0   36.00    4.60
  -5  -5   0   43.90    3.20
  -5  -5   0   42.90    3.10
  -5  -5   0   39.90    3.00
   5   5   0   34.20    4.00
   5   5   0   44.20    2.80
  -6  -5   0  385.96   22.40
  -6  -5   0  386.36   22.00
  -6  -5   0  345.37   22.00
   6   5   0  343.27   21.80
   6   5   0  328.07   21.90
  -7  -5   0   49.20    3.30
  -7  -5   0   48.90    3.20
  -7  -5   0   50.19    3.30
   7   5   0   43.50    3.20
   4  -6   0  250.57   15.20
  -4   6   0  248.78   15.20
  -4   6   0  238.88   15.10
  -4   6   0  249.18   15.20
   3  -6   0    5.20    0.80
   3  -6   0    4.10    0.90
  -3   6   0    5.50    0.90
  -3   6   0    5.10    0.90
  -3   6   0    4.10    1.50
  -3   6   0    7.20    1.00
   2  -6   0  564.34   34.70
   2  -6   0  582.64   34.90
   2  -6   0  585.84   34.60
   2  -6   0  570.44   34.60
   2  -6   0  601.94   34.70
  -2   6   0  599.24   34.60
  -2   6   0  580.04   34.60
  -2   6   0  572.74   34.70
  -2   6   0  486.65   34.90
  -2   6   0  531.45   34.70
   1  -6   0  287.27   17.10
   1  -6   0  293.87   17.30
   1  -6   0  280.37   17.10
   1  -6   0  288.27   17.10
   1  -6   0  269.77   17.10
   1  -6   0  275.37   17.30
  -1   6   0  300.17   17.00
  -1   6   0  286.17   17.00
  -1   6   0  250.57   17.10
  -1   6   0  248.58   17.30
   0  -6   0  149.29    9.70
   0  -6   0  159.58    9.70
   0  -6   0  157.68    9.90
   0  -6   0  148.79    9.70
   0  -6   0  168.68    9.70
   0  -6   0  167.78    9.90
   0   6   0  144.19   10.00
   0   6   0  141.39    9.70
   0   6   0  156.28    9.60
   0   6   0  168.38    9.60
  -1  -6   0  246.98   14.80
  -1  -6   0  219.48   14.50
  -1  -6   0  232.08   14.60
  -1  -6   0  238.38   14.60
  -1  -6   0  238.98   14.70
  -1  -6   0  225.28   14.60
   1   6   0  252.37   14.50
   1   6   0  244.08   15.00
   1   6   0  237.38   14.50
  -2  -6   0   32.60    2.50
  -2  -6   0   28.50    2.40
  -2  -6   0   30.30    2.20
  -2  -6   0   29.70    2.60
   2   6   0   26.70    3.60
   2   6   0   32.70    2.10
   2   6   0   28.00    2.20
  -3  -6   0  178.98   11.20
  -3  -6   0  166.68   11.00
  -3  -6   0  185.68   11.30
   3   6   0  182.78   11.00
  -4  -6   0   16.10    2.00
  -4  -6   0   14.70    2.60
  -4  -6   0   17.20    1.90
  -4  -6   0   14.90    4.40
   4   6   0   16.70    1.50
  -5  -6   0  232.58   14.80
  -5  -6   0  253.07   14.90
   5   6   0  231.68   14.60
  -6  -6   0   14.20    1.40
  -6  -6   0   13.90    1.80
  -6  -6   0   16.50    1.80
   6   6   0   12.70    1.50
  -7  -6   0    4.60    0.80
  -7  -6   0    5.10    1.00
   3  -7   0    4.10    0.60
   3  -7   0    4.80    0.70
   3  -7   0    4.40    0.70
  -3   7   0    6.30    0.90
  -3   7   0    2.50    0.90
   2  -7   0   60.99    4.00
   2  -7   0   57.49    3.60
   2  -7   0   61.69    3.70
   2  -7   0   55.09    3.80
  -2   7   0   48.10    3.80
  -2   7   0   51.49    3.60
  -2   7   0   59.69    3.70
   1  -7   0    7.70    0.90
   1  -7   0    7.20    1.60
   1  -7   0    7.70    1.30
  -1   7   0    4.60    1.10
  -1   7   0    7.80    0.90
  -1   7   0    7.70    1.00
   0  -7   0   32.30    2.20
   0  -7   0   33.20    2.80
   0  -7   0   36.40    2.70
   0  -7   0   33.20    2.40
   0  -7   0   30.70    2.50
   0  -7   0   26.20    2.50
   0   7   0   33.10    2.30
   0   7   0   34.80    2.30
  -1  -7   0  202.48   12.20
  -1  -7   0  213.28   12.30
  -1  -7   0  193.88   12.10
  -1  -7   0  184.68   12.10
  -1  -7   0  205.88   12.00
   1   7   0  185.38   12.00
   1   7   0  207.88   12.00
   1   7   0  164.48   12.60
  -2  -7   0    8.00    1.30
  -2  -7   0   10.10    1.70
  -2  -7   0    8.70    1.00
   2   7   0    8.80    1.00
   2   7   0    7.60    1.20
   2   7   0    5.20    3.30
  -3  -7   0   51.39    3.60
  -3  -7   0   48.50    3.50
  -3  -7   0   44.30    3.20
   3   7   0   48.10    3.10
   3   7   0   46.50    3.30
  -4  -7   0    2.00    1.10
  -4  -7   0    6.60    1.10
  -5  -7   0    9.70    1.10
  -5  -7   0   10.80    1.30
   5   7   0    9.00    1.50
  -6  -7   0    7.10    1.00
  -6  -7   0    6.00    0.90
   2  -8   0    8.50    0.80
   2  -8   0    8.60    0.80
  -2   8   0   10.80    1.00
   1  -8   0   84.89    5.40
   1  -8   0   89.29    5.40
   1  -8   0   86.89    5.60
  -1   8   0   86.99    5.40
  -1   8   0   83.59    5.50
   0  -8   0   22.90    1.60
   0  -8   0   19.10    1.90
   0  -8   0   20.70    1.80
   0   8   0   23.50    2.00
   0   8   0   24.60    1.70
   0   8   0   24.60    1.70
  -1  -8   0   38.30    2.60
  -1  -8   0   37.00    2.30
  -1  -8   0   32.90    2.40
   1   8   0   29.70    2.30
   1   8   0   32.20    2.30
   1   8   0   31.30    2.50
  -2  -8   0   52.89    3.80
  -2  -8   0   57.69    3.70
  -2  -8   0   62.69    4.00
   2   8   0   56.99    3.60
   2   8   0   54.99    3.70
  -3  -8   0   31.20    2.40
  -3  -8   0   29.50    2.00
  -3  -8   0   27.90    2.10
   3   8   0   29.20    2.20
   3   8   0   29.50    2.20
  -4  -8   0    1.30    0.60
  -4  -8   0    0.60    0.60
  -5  -8   0   15.90    1.30
   4   8  -1   27.80    2.10
  -4  -8   1   30.50    2.00
  -4  -8   1   26.30    2.00
   3   8  -1   31.00    2.30
   3   8  -1   29.40    2.20
  -3  -8   1   35.70    2.30
  -3  -8   1   29.90    2.30
  -3  -8   1   36.10    2.40
   2   8  -1    0.50    0.60
   2   8  -1    1.60    0.60
  -2  -8   1    0.10    0.70
  -2  -8   1    1.40    0.70
  -2  -8   1    1.30    0.40
   1   8  -1  112.19    7.20
   1   8  -1  119.89    7.20
  -1  -8   1  114.59    7.30
  -1  -8   1  112.99    7.40
  -1  -8   1  119.89    7.20
   0   8  -1   -0.30    0.60
   0   8  -1    0.10    0.50
   0   8  -1    1.20    0.60
   0  -8   1    0.30    0.90
   0  -8   1   -0.20    0.30
  -1   8  -1   84.09    5.60
  -1   8  -1   95.99    5.70
  -1   8  -1   86.89    5.70
   1  -8   1   94.99    5.60
   1  -8   1   89.09    5.80
  -2   8  -1   38.80    2.50
  -2   8  -1   36.80    2.50
   2  -8   1   34.20    2.50
   2  -8   1   39.30    2.40
  -6  -7   1  146.09    9.00
   5   7  -1    1.60    0.80
   5   7  -1    1.80    0.90
  -5  -7   1    2.20    0.70
  -5  -7   1    2.30    0.70
   4   7  -1   60.69    3.90
   4   7  -1   56.99    4.00
  -4  -7   1   60.99    4.10
  -4  -7   1   65.69    4.30
   3   7  -1   25.20    1.80
   3   7  -1   24.00    1.90
  -3  -7   1   23.30    1.90
  -3  -7   1   22.70    2.30
   2   7  -1   21.90    1.60
   2   7  -1   21.40    1.70
  -2  -7   1   21.80    1.90
  -2  -7   1   24.20    2.20
  -2  -7   1   22.80    1.80
   1   7  -1  245.98   15.10
   1   7  -1  256.67   15.20
  -1  -7   1  252.07   15.20
  -1  -7   1  243.08   15.30
  -1  -7   1  242.88   15.20
  -1  -7   1  244.68   15.40
   0   7  -1   24.60    1.80
   0   7  -1   23.30    1.80
   0   7  -1   23.60    4.10
   0  -7   1   23.10    2.00
   0  -7   1   24.00    2.40
   0  -7   1   24.70    2.30
   0  -7   1   23.90    1.70
   0  -7   1   23.50    1.80
  -1   7  -1   64.29    3.90
  -1   7  -1   61.59    3.90
   1  -7   1   58.09    4.00
  -2   7  -1   20.60    1.60
  -2   7  -1   20.50    2.10
  -2   7  -1   21.60    1.60
   2  -7   1   18.70    1.90
   2  -7   1   19.50    1.70
   2  -7   1   19.20    1.50
   2  -7   1   22.20    1.70
   2  -7   1   23.10    1.70
  -3   7  -1    9.70    1.10
  -3   7  -1    8.50    1.00
   3  -7   1    8.90    1.30
   3  -7   1    9.30    0.80
   3  -7   1    8.60    1.10
   6   6  -1  243.98   14.60
  -6  -6   1  239.08   14.70
  -6  -6   1  207.38   14.80
  -6  -6   1  267.27   14.80
   5   6  -1   18.30    1.60
   5   6  -1   15.80    1.50
  -5  -6   1   16.60    2.00
   4   6  -1   32.00    2.50
   4   6  -1   34.00    2.20
  -4  -6   1   28.00    6.10
  -4  -6   1   35.00    2.70
  -4  -6   1   27.10    2.90
  -4  -6   1   32.70    2.40
   3   6  -1  382.16   24.30
   3   6  -1  371.56   23.70
   3   6  -1  410.96   23.70
  -3  -6   1  385.76   23.90
  -3  -6   1  378.36   23.80
  -3  -6   1  403.36   24.00
  -3  -6   1  390.26   23.90
   2   6  -1   60.39    3.70
   2   6  -1   56.79    3.80
  -2  -6   1   58.19    3.80
  -2  -6   1   59.19    4.10
  -2  -6   1   62.99    4.00
  -2  -6   1   59.99    4.20
  -2  -6   1   49.10    3.90
   1   6  -1  295.07   18.50
   1   6  -1  316.77   18.50
  -1  -6   1  291.37   18.60
  -1  -6   1  305.07   18.60
  -1  -6   1  295.97   18.60
  -1  -6   1  312.07   18.80
  -1  -6   1  307.37   18.70
   0   6  -1   20.00    1.50
   0   6  -1   20.60    1.50
   0  -6   1   19.80    1.70
   0  -6   1   21.30    1.70
   0  -6   1   20.80    2.30
   0  -6   1   20.90    2.20
   0  -6   1   21.60    1.80
  -1   6  -1  166.28   10.10
  -1   6  -1  151.68   10.50
  -1   6  -1  169.08   10.00
  -1   6  -1  145.89   10.10
   1  -6   1  173.88   10.30
   1  -6   1  162.68   10.10
   1  -6   1  177.18   10.10
   1  -6   1  170.18   10.10
   1  -6   1  150.78   10.10
   1  -6   1  158.98   10.30
  -2   6  -1   12.70    1.20
  -2   6  -1   11.90    1.30
  -2   6  -1   12.30    1.50
  -2   6  -1   14.50    2.80
  -2   6  -1   14.60    1.20
   2  -6   1   13.30    1.40
   2  -6   1   13.50    1.30
   2  -6   1   14.00    1.40
   2  -6   1   13.40    1.40
   2  -6   1   13.10    2.10
  -3   6  -1   40.30    3.30
  -3   6  -1   51.29    3.30
  -3   6  -1   47.00    3.40
   3  -6   1   49.60    3.40
   3  -6   1   52.69    3.40
   3  -6   1   52.39    3.40
  -4   6  -1  321.67   20.00
   4  -6   1  353.76   20.10
   4  -6   1  307.07   20.00
  -5   6  -1    0.20    0.40
  -5   6  -1    0.80    0.80
   5  -6   1   -0.10    0.30
   5  -6   1   -0.20    0.40
   7   5  -1    2.20    0.70
   7   5  -1    1.70    0.60
  -7  -5   1    3.30    0.70
  -7  -5   1    3.20    0.70
  -7  -5   1    2.80    0.90
   6   5  -1  156.48   10.00
   6   5  -1  157.58   10.00
  -6  -5   1  172.98   10.20
   5   5  -1    1.00    0.70
   5   5  -1   -1.90    2.30
   5   5  -1    1.40    0.90
  -5  -5   1   -0.40    0.90
  -5  -5   1    2.10    2.60
  -5  -5   1    0.20    0.70
  -5  -5   1    0.80    1.00
   4   5  -1   19.70    1.80
   4   5  -1   18.80    3.30
   4   5  -1   22.40    1.60
  -4  -5   1   16.70    2.10
  -4  -5   1   21.80    1.80
  -4  -5   1   23.00    2.10
  -4  -5   1   15.20    5.40
  -4  -5   1   19.10    2.50
   3   5  -1   31.60    2.50
   3   5  -1   31.50    3.10
   3   5  -1   36.00    2.30
  -3  -5   1   34.30    2.70
  -3  -5   1   31.70    3.30
  -3  -5   1   34.20    2.90
  -3  -5   1   36.00    2.70
  -3  -5   1   34.70    2.70
  -3  -5   1   34.10    2.60
   2   5  -1  536.35   30.10
   2   5  -1  539.65   29.70
   2   5  -1  469.15   29.70
  -2  -5   1  494.15   30.10
  -2  -5   1  466.15   30.10
  -2  -5   1  496.25   29.80
  -2  -5   1  444.06   29.70
  -2  -5   1  448.06   29.80
  -2  -5   1  501.45   29.90
   1   5  -1  628.94   45.30
   1   5  -1  727.23   45.00
   1   5  -1  816.92   45.30
   1   5  -1  781.32   44.90
  -1  -5   1  688.73   45.20
  -1  -5   1  760.72   45.00
  -1  -5   1  782.32   45.10
  -1  -5   1  727.13   45.00
  -1  -5   1  743.73   45.10
   0   5  -1   51.19    3.20
   0   5  -1   54.69    3.10
   0   5  -1   49.70    3.20
   0   5  -1   47.30    3.40
   0  -5   1   48.40    3.40
   0  -5   1   49.20    3.30
   0  -5   1   51.99    3.60
   0  -5   1   48.60    3.60
   0  -5   1   47.50    3.20
   0  -5   1   45.30    3.30
  -1   5  -1   51.59    3.20
  -1   5  -1   48.20    3.30
  -1   5  -1   49.80    3.20
  -1   5  -1   49.40    3.50
   1  -5   1   50.29    3.60
   1  -5   1   49.40    3.20
   1  -5   1   47.10    3.30
  -2   5  -1    3.70    0.60
  -2   5  -1    3.80    1.10
  -2   5  -1    3.70    0.70
  -2   5  -1    5.60    0.80
   2  -5   1    3.20    1.30
   2  -5   1    4.60    0.70
   2  -5   1    5.40    0.80
   2  -5   1    3.10    0.70
  -3   5  -1  257.27   15.40
  -3   5  -1  267.67   15.50
  -3   5  -1  240.38   15.50
  -3   5  -1  249.68   15.40
  -3   5  -1  228.88   15.60
   3  -5   1  241.88   15.70
   3  -5   1  249.88   15.50
   3  -5   1  240.98   15.40
   3  -5   1  261.27   15.50
   3  -5   1  271.07   15.50
  -4   5  -1    1.10    2.80
  -4   5  -1   -0.50    0.80
  -4   5  -1    1.70    1.00
  -4   5  -1   -0.80    1.00
  -4   5  -1    0.10    0.90
   4  -5   1    0.80    0.70
   4  -5   1   -0.40    0.50
   4  -5   1    0.40    0.70
  -5   5  -1   70.29    4.60
  -5   5  -1   74.59    4.50
  -5   5  -1   60.29    4.60
   5  -5   1   69.89    4.50
   5  -5   1   79.29    4.60
  -6   5  -1    2.60    0.70
  -6   5  -1    1.00    0.60
  -6   5  -1    1.20    0.90
   6  -5   1    1.60    0.50
   6  -5   1    1.30    0.50
   7   4  -1  108.99    6.70
   7   4  -1  100.59    6.70
  -7  -4   1  111.39    7.00
  -7  -4   1  102.89    6.80
  -7  -4   1  114.79    6.90
   6   4  -1  152.38    9.60
   6   4  -1  147.59    9.60
  -6  -4   1  167.78    9.90
  -6  -4   1  154.98    9.70
  -6  -4   1  152.08    9.70
  -6  -4   1  153.98    9.80
   5   4  -1    4.50    0.70
   5   4  -1    5.10    1.70
   5   4  -1    4.00    0.70
  -5  -4   1    2.90    1.00
  -5  -4   1    3.10    1.10
  -5  -4   1    4.80    1.00
  -5  -4   1    3.80    2.50
  -5  -4   1    5.90    1.00
   4   4  -1  185.08   12.60
   4   4  -1  208.28   12.20
   4   4  -1  188.28   12.30
  -4  -4   1  208.98   12.50
  -4  -4   1  175.78   12.20
  -4  -4   1  207.08   12.40
  -4  -4   1  205.98   13.00
  -4  -4   1  214.48   12.50
   3   4  -1   83.19    4.90
   3   4  -1   81.89    5.30
   3   4  -1   78.39    5.50
   3   4  -1   74.09    5.00
  -3  -4   1   80.09    5.10
  -3  -4   1   82.89    5.10
  -3  -4   1   79.49    5.30
  -3  -4   1   85.49    5.60
  -3  -4   1   70.59    5.10
  -3  -4   1   71.09    5.00
  -3  -4   1   80.69    5.10
   2   4  -1    4.40    1.10
   2   4  -1    2.40    2.10
   2   4  -1    2.10    0.90
   2   4  -1    4.70    0.50
   2   4  -1    7.10    1.10
  -2  -4   1    3.80    0.90
  -2  -4   1    3.10    1.20
  -2  -4   1    6.10    0.90
  -2  -4   1    3.30    1.00
  -2  -4   1    4.70    1.20
  -2  -4   1    4.00    1.00
   1   4  -1    1.70    0.30
   1   4  -1    1.00    0.40
   1   4  -1    1.50    0.90
   1   4  -1    0.60    0.90
   1   4  -1    1.60    0.60
   1   4  -1    1.80    0.60
   1   4  -1    1.50    0.60
  -1  -4   1    0.90    0.70
  -1  -4   1   -0.50    1.00
  -1  -4   1   -0.10    1.00
  -1  -4   1    1.40    0.90
  -1  -4   1    1.60    1.20
  -1  -4   1   -0.10    1.00
   0   4  -1    7.60    1.70
   0   4  -1    7.10    0.60
   0   4  -1    6.40    1.00
   0   4  -1    7.30    0.80
   0   4  -1    6.60    0.70
   0   4  -1    8.30    0.90
   0  -4   1    5.00    0.70
   0  -4   1    6.80    0.90
   0  -4   1    8.20    1.20
   0  -4   1    6.40    1.40
   0  -4   1    6.00    0.90
   0  -4   1    6.20    1.30
   0  -4   1    5.50    1.20
  -1   4  -1   31.40    2.10
  -1   4  -1   24.90    3.50
  -1   4  -1   32.60    2.00
  -1   4  -1   30.30    2.00
  -1   4  -1   30.90    2.00
  -1   4  -1   29.80    2.50
   1  -4   1   31.70    3.00
   1  -4   1   29.70    2.10
   1  -4   1   29.00    2.70
   1  -4   1   31.00    2.60
   1  -4   1   28.90    2.10
   1  -4   1   27.50    2.10
   1  -4   1   26.50    2.30
  -2   4  -1    6.90    1.00
  -2   4  -1    6.10    0.80
  -2   4  -1    4.30    0.80
  -2   4  -1    6.80    0.90
   2  -4   1    7.00    1.20
   2  -4   1    5.70    1.40
   2  -4   1    6.60    0.90
   2  -4   1    4.00    2.40
   2  -4   1    6.20    0.70
   2  -4   1    5.10    0.80
  -3   4  -1  192.78   11.80
  -3   4  -1  176.98   11.70
  -3   4  -1  195.28   11.60
  -3   4  -1  202.98   11.70
  -3   4  -1  181.78   11.50
  -3   4  -1  192.48   11.60
   3  -4   1  179.08   11.90
   3  -4   1  180.28   11.60
   3  -4   1  174.88   11.50
   3  -4   1  198.08   11.60
  -4   4  -1    2.60    1.30
  -4   4  -1    2.60    1.20
  -4   4  -1    3.50    0.80
  -4   4  -1    6.60    1.00
  -4   4  -1    7.00    1.00
  -4   4  -1    5.40    1.00
   4  -4   1    5.10    0.80
   4  -4   1    5.30    0.80
   4  -4   1    5.00    1.00
   4  -4   1    3.10    1.90
   4  -4   1    4.00    0.90
  -5   4  -1  261.87   14.80
  -5   4  -1  224.38   14.80
  -5   4  -1  215.08   14.80
  -5   4  -1  249.58   14.90
   5  -4   1  241.18   14.90
   5  -4   1  244.68   14.80
  -6   4  -1   69.69    4.20
  -6   4  -1   63.79    4.10
  -6   4  -1   59.89    4.10
   6  -4   1   57.09    4.00
   6  -4   1   67.89    4.30
   6  -4   1   62.79    4.00
   8   3  -1    6.90    1.00
  -8  -3   1    7.60    1.10
  -8  -3   1    6.60    0.90
   7   3  -1    1.80    1.30
   7   3  -1    0.30    0.70
  -7  -3   1    0.00    0.90
  -7  -3   1    0.90    1.10
  -7  -3   1    0.20    0.60
  -7  -3   1    0.40    0.80
   6   3  -1  112.39    8.50
   6   3  -1  135.29    7.90
  -6  -3   1  136.69    8.10
  -6  -3   1  120.69    7.80
  -6  -3   1  137.49    8.10
  -6  -3   1  108.89    8.90
  -6  -3   1  124.29    8.10
  -6  -3   1  135.09    8.10
   5   3  -1   80.79    5.40
   5   3  -1   86.09    5.10
  -5  -3   1   81.59    5.20
  -5  -3   1   80.69    5.10
  -5  -3   1   73.29    5.20
  -5  -3   1   80.89    5.20
  -5  -3   1   73.09    5.90
  -5  -3   1   73.69    5.00
  -5  -3   1   82.29    5.30
   4   3  -1   31.10    3.50
   4   3  -1   31.00    2.70
   4   3  -1   35.10    2.20
   4   3  -1   32.90    2.20
  -4  -3   1   33.70    2.50
  -4  -3   1   35.50    3.00
  -4  -3   1   28.40    2.80
  -4  -3   1   29.70    2.30
  -4  -3   1   32.60    2.40
  -4  -3   1   32.40    2.40
  -4  -3   1   33.50    2.30
   3   3  -1    3.30    1.00
   3   3  -1    2.60    0.70
   3   3  -1    3.60    1.10
   3   3  -1    3.40    0.50
  -3  -3   1    4.20    0.70
  -3  -3   1    2.90    1.00
  -3  -3   1    4.10    0.90
  -3  -3   1    2.80    0.80
  -3  -3   1    0.90    1.10
  -3  -3   1    2.50    1.00
  -3  -3   1    4.40    1.00
   2   3  -1  451.95   28.30
   2   3  -1  455.95   28.20
   2   3  -1  444.16   28.00
   2   3  -1  477.15   28.10
   2   3  -1  478.45   28.10
  -2  -3   1  441.86   28.10
  -2  -3   1  471.65   28.30
   1   3  -1  117.69    7.30
   1   3  -1  113.39    7.90
   1   3  -1  125.09    7.50
   1   3  -1  127.19    7.50
   1   3  -1  114.29    7.30
   1   3  -1  121.49    7.50
   1   3  -1  126.19    7.50
  -1  -3   1  113.39    7.40
  -1  -3   1  112.29    7.40
  -1  -3   1  120.09    7.50
   0   3  -1   82.19    5.30
   0   3  -1   84.59    5.50
   0   3  -1   98.89    5.50
   0   3  -1   89.99    5.40
   0   3  -1   86.19    5.30
   0  -3   1   78.79    5.40
   0  -3   1   85.59    5.50
   0  -3   1   83.69    5.40
  -1   3  -1    8.50    0.80
  -1   3  -1    9.90    0.90
  -1   3  -1   10.20    0.80
  -1   3  -1   10.20    1.20
   1  -3   1   10.80    1.30
   1  -3   1    8.50    1.00
  -2   3  -1  247.38   15.30
  -2   3  -1  268.77   15.60
  -2   3  -1  230.18   15.70
  -2   3  -1  244.78   15.30
  -2   3  -1  282.47   15.40
  -2   3  -1  267.67   15.50
   2  -3   1  251.07   15.40
   2  -3   1  252.67   15.50
   2  -3   1  247.28   15.30
   2  -3   1  241.98   15.50
   2  -3   1  231.18   15.60
   2  -3   1  244.58   15.40
  -3   3  -1  190.48   12.20
  -3   3  -1  198.38   12.00
  -3   3  -1  226.08   12.10
  -3   3  -1  192.48   12.50
  -3   3  -1  210.58   12.20
  -3   3  -1  191.78   12.00
  -3   3  -1  174.78   12.10
  -3   3  -1  197.88   12.10
   3  -3   1  195.08   12.10
   3  -3   1  204.08   12.20
   3  -3   1  183.78   12.30
   3  -3   1  202.48   12.00
   3  -3   1  183.18   12.00
   3  -3   1  182.58   12.70
   3  -3   1  188.78   12.00
  -4   3  -1  110.19    7.10
  -4   3  -1  114.59    7.00
  -4   3  -1  118.89    7.10
  -4   3  -1  104.69    6.90
  -4   3  -1  108.09    7.10
  -4   3  -1  116.89    7.10
  -4   3  -1   97.59    7.00
   4  -3   1  114.59    7.10
   4  -3   1  112.49    7.10
   4  -3   1  105.79    7.20
   4  -3   1  121.39    7.00
   4  -3   1  100.19    6.90
  -5   3  -1  575.94   34.70
  -5   3  -1  506.25   34.60
  -5   3  -1  515.65   34.80
  -5   3  -1  626.04   34.70
  -5   3  -1  542.95   34.70
  -5   3  -1  610.44   34.70
   5  -3   1  580.24   34.70
   5  -3   1  582.74   34.60
   5  -3   1  507.65   34.90
   5  -3   1  624.04   34.70
  -6   3  -1   38.90    3.30
  -6   3  -1   44.40    3.20
   6  -3   1   52.19    3.10
   6  -3   1   49.20    3.40
   6  -3   1   36.80    3.00
  -7   3  -1  103.19    5.80
  -7   3  -1   91.49    5.80
   7  -3   1   78.29    5.80
   7  -3   1   95.49    5.70
   8   2  -1    0.80    0.70
  -8  -2   1    1.60    0.60
  -8  -2   1    1.80    0.80
   7   2  -1  108.49    6.60
   7   2  -1  100.79    6.60
   7   2  -1  105.79    6.60
  -7  -2   1   97.29    6.70
  -7  -2   1  103.29    6.50
  -7  -2   1  104.69    6.60
  -7  -2   1  108.79    6.80
  -7  -2   1  105.79    6.70
   6   2  -1   41.70    4.00
   6   2  -1   50.39    3.30
   6   2  -1   55.49    3.40
   6   2  -1   48.50    3.40
  -6  -2   1   47.80    3.30
  -6  -2   1   51.79    3.50
  -6  -2   1   50.29    3.50
  -6  -2   1   40.40    5.00
  -6  -2   1   47.50    3.50
  -6  -2   1   51.49    3.40
   5   2  -1  109.09    6.20
   5   2  -1   98.99    6.50
   5   2  -1  100.49    6.20
  -5  -2   1   97.99    6.30
  -5  -2   1   96.19    6.30
  -5  -2   1   93.49    6.90
  -5  -2   1   96.69    6.40
  -5  -2   1  102.49    6.50
  -5  -2   1   96.99    6.20
   4   2  -1   12.40    1.30
   4   2  -1   12.90    1.00
   4   2  -1   11.30    1.60
  -4  -2   1    9.70    1.70
  -4  -2   1   12.00    1.40
  -4  -2   1   12.40    1.30
  -4  -2   1   11.90    1.40
  -4  -2   1   11.30    1.60
  -4  -2   1   10.10    1.30
  -4  -2   1   14.20    1.50
   3   2  -1  104.79    6.40
   3   2  -1  111.49    6.50
   3   2  -1   91.79    6.30
   3   2  -1  105.39    6.30
  -3  -2   1   93.49    6.40
  -3  -2   1  110.19    6.70
  -3  -2   1   96.79    6.50
   2   2  -1   88.89    5.40
   2   2  -1   90.99    5.40
   2   2  -1   81.79    5.30
   2   2  -1   87.19    5.40
  -2  -2   1   83.39    5.40
  -2  -2   1   90.89    5.60
  -2  -2   1   82.19    5.40
   1   2  -1  546.15   36.40
   1   2  -1  656.23   36.60
   1   2  -1  658.43   36.60
   1   2  -1  564.84   36.40
   1   2  -1  506.35   36.40
   1   2  -1  640.54   36.50
   1   2  -1  603.74   36.60
  -1  -2   1  619.34   36.60
  -1  -2   1  598.24   36.50
  -1  -2   1  588.94   36.50
  -1  -2   1  622.84   36.50
   0   2  -1 8853.11  559.84
   0   2  -1 9999.00  560.04
   0   2  -1 9534.35  559.74
   0   2  -1 9649.83  560.04
   0  -2   1 8909.11  559.94
   0  -2   1 8601.64  559.64
   0  -2   1 9002.30  560.04
  -1   2  -1 1148.09   67.79
  -1   2  -1 1042.20   67.69
  -1   2  -1 1252.37   67.79
  -1   2  -1 1183.28   67.79
  -1   2  -1 1166.18   67.89
   1  -2   1 1009.70   67.69
   1  -2   1 1074.19   67.69
   1  -2   1 1052.39   67.79
   1  -2   1 1140.89   67.79
   1  -2   1 1154.08   67.79
   1  -2   1 1041.30   67.79
  -2   2  -1    2.60    0.60
  -2   2  -1    1.50    0.30
  -2   2  -1    1.60    1.00
  -2   2  -1    1.40    0.40
  -2   2  -1    1.70    0.30
   2  -2   1    2.50    0.80
   2  -2   1    1.40    0.40
   2  -2   1    1.30    0.40
   2  -2   1    1.90    0.50
   2  -2   1    1.30    0.70
   2  -2   1    0.70    0.70
  -3   2  -1   43.30    3.30
  -3   2  -1   43.80    2.80
  -3   2  -1   45.20    2.80
  -3   2  -1   40.00    2.80
  -3   2  -1   38.60    3.00
  -3   2  -1   44.70    2.90
   3  -2   1   42.20    3.30
   3  -2   1   42.30    2.80
   3  -2   1   40.20    2.70
   3  -2   1   42.90    3.30
   3  -2   1   42.80    2.90
   3  -2   1   40.60    2.70
  -4   2  -1   58.99    4.20
  -4   2  -1   62.79    4.30
  -4   2  -1   60.09    5.60
  -4   2  -1   64.19    4.20
  -4   2  -1   65.79    4.30
  -4   2  -1   58.69    4.20
  -4   2  -1   69.39    4.10
  -4   2  -1   65.69    4.20
   4  -2   1   67.09    4.10
   4  -2   1   66.29    4.10
   4  -2   1   66.19    4.30
   4  -2   1   59.79    4.40
   4  -2   1   62.19    4.10
  -5   2  -1    0.90    0.70
  -5   2  -1    1.30    0.90
  -5   2  -1    1.30    0.70
  -5   2  -1    0.70    1.20
  -5   2  -1    1.30    1.10
  -5   2  -1    0.90    0.80
   5  -2   1    1.40    0.60
   5  -2   1    0.80    0.80
   5  -2   1    0.50    1.20
   5  -2   1   -0.10    1.10
  -6   2  -1    1.00    0.90
  -6   2  -1    2.60    1.80
  -6   2  -1    2.30    1.00
  -6   2  -1    1.70    2.10
  -6   2  -1    0.70    1.90
  -6   2  -1    0.50    0.90
   6  -2   1    1.10    0.80
   6  -2   1    0.50    1.40
   6  -2   1    4.50    2.40
   6  -2   1    0.60    0.90
   6  -2   1    2.20    1.30
  -7   2  -1   15.60    1.50
  -7   2  -1   15.30    1.70
   7  -2   1   17.40    1.60
   7  -2   1   17.10    1.30
   8   1  -1   11.50    1.30
   8   1  -1   13.60    1.10
  -8  -1   1   12.30    1.20
  -8  -1   1    9.90    1.10
  -8  -1   1   12.30    1.20
   7   1  -1   66.49    4.40
   7   1  -1   66.69    4.30
   7   1  -1   66.59    4.40
  -7  -1   1   64.59    4.40
  -7  -1   1   70.29    4.40
  -7  -1   1   70.39    4.50
  -7  -1   1   62.99    4.40
   6   1  -1  714.23   44.90
   6   1  -1  687.03   45.20
   6   1  -1  700.43   44.90
   6   1  -1  752.02   44.90
  -6  -1   1  780.32   45.00
  -6  -1   1  768.92   45.00
  -6  -1   1  758.72   45.00
  -6  -1   1  735.83   45.00
  -6  -1   1  736.53   44.90
   5   1  -1  182.78   11.80
   5   1  -1  200.18   11.80
   5   1  -1  198.58   12.00
  -5  -1   1  182.28   12.30
  -5  -1   1  190.08   11.90
  -5  -1   1  184.48   11.80
  -5  -1   1  199.78   11.90
   4   1  -1    1.50    1.10
   4   1  -1   -1.00    1.80
   4   1  -1    1.50    0.80
   4   1  -1    1.30    0.60
   4   1  -1    1.40    0.40
  -4  -1   1    1.90    0.80
  -4  -1   1    1.70    0.70
  -4  -1   1    2.90    0.60
  -4  -1   1    1.50    0.70
  -4  -1   1    1.30    0.70
  -4  -1   1    1.00    1.00
  -4  -1   1    0.70    1.30
  -4  -1   1    0.90    0.70
  -4  -1   1    0.30    0.80
   3   1  -1  156.08    8.90
   3   1  -1  141.69    8.80
   3   1  -1  146.89    8.90
   3   1  -1  145.59    8.90
   3   1  -1  138.99    8.70
   3   1  -1  128.99    8.80
  -3  -1   1  152.38    9.10
  -3  -1   1  140.59    8.90
  -3  -1   1  129.89    8.80
  -3  -1   1  146.39    8.70
  -3  -1   1  143.59    8.70
   2   1  -1  761.12   44.90
   2   1  -1  638.44   44.80
   2   1  -1  797.02   45.00
   2   1  -1  730.83   44.90
  -2  -1   1  760.82   44.90
  -2  -1   1  754.42   44.90
  -2  -1   1  774.02   45.10
  -2  -1   1  738.43   44.90
  -2  -1   1  693.43   44.80
   1   1  -1    1.60    0.20
   1   1  -1    0.70    0.30
  -1  -1   1    1.10    0.30
  -1  -1   1    1.10    0.30
   0   1  -1  349.67   23.00
   0   1  -1  331.17   23.00
   0   1  -1  392.46   23.10
   0   1  -1  398.86   23.10
   0   1  -1  378.66   23.10
   0   1  -1  335.97   23.00
   0  -1   1  391.26   23.10
   0  -1   1  403.16   23.10
   0  -1   1  357.06   23.00
   0  -1   1  388.76   23.10
  -1   1  -1  854.11   52.09
  -1   1  -1  852.91   52.09
  -1   1  -1  875.71   52.09
  -1   1  -1  879.81   52.09
   1  -1   1  867.11   52.09
   1  -1   1  884.11   52.09
   1  -1   1  864.41   51.99
   1  -1   1  844.42   52.09
   1  -1   1  778.42   51.99
  -2   1  -1   80.29    5.70
  -2   1  -1  100.19    5.80
  -2   1  -1   97.99    5.90
  -2   1  -1  100.19    5.80
  -2   1  -1   86.59    5.90
   2  -1   1   88.59    5.90
   2  -1   1   96.29    5.90
   2  -1   1   86.09    5.70
   2  -1   1   96.19    5.90
   2  -1   1   99.59    5.80
  -3   1  -1    0.20    0.30
  -3   1  -1    0.60    0.30
  -3   1  -1    0.20    0.70
  -3   1  -1   -0.20    0.60
  -3   1  -1    1.10    0.90
   3  -1   1    0.10    0.90
   3  -1   1   -0.30    0.20
   3  -1   1    0.20    0.40
   3  -1   1   -0.50    1.10
   3  -1   1    0.40    0.50
  -4   1  -1  209.08   13.20
  -4   1  -1  210.08   13.60
  -4   1  -1  198.78   13.20
  -4   1  -1  190.48   13.20
  -4   1  -1  233.98   13.30
  -4   1  -1  204.78   13.20
  -4   1  -1  240.68   13.20
   4  -1   1  231.68   13.30
   4  -1   1  218.98   13.20
   4  -1   1  220.78   13.10
   4  -1   1  200.88   13.50
   4  -1   1  211.48   13.80
  -5   1  -1  519.85   31.40
  -5   1  -1  524.25   31.40
  -5   1  -1  537.05   31.40
  -5   1  -1  498.15   31.40
  -5   1  -1  478.55   31.50
  -5   1  -1  491.45   31.40
   5  -1   1  508.85   31.40
   5  -1   1  514.65   31.30
   5  -1   1  526.95   31.30
   5  -1   1  537.35   31.60
  -6   1  -1  480.95   28.90
  -6   1  -1  493.25   28.80
  -6   1  -1  435.66   28.80
   6  -1   1  496.05   28.80
   6  -1   1  466.15   29.10
   6  -1   1  453.85   28.80
   6  -1   1  469.55   28.70
  -7   1  -1    0.50    0.70
  -7   1  -1    0.60    0.90
   7  -1   1    0.30    0.70
   7  -1   1    1.50    1.40
   7  -1   1    0.10    0.80
  -8   1  -1   43.80    3.00
  -8   1  -1   48.90    3.00
  -8   1  -1   47.70    3.00
   8  -1   1   43.00    2.90
  -8   0   1   73.79    4.90
  -8   0   1   75.99    4.90
  -8   0   1   77.79    4.80
  -8   0   1   79.19    4.80
   7   0  -1  133.69    8.70
   7   0  -1  133.39    8.70
   7   0  -1  156.78    9.20
  -7   0   1  141.49    8.80
  -7   0   1  128.19    8.80
  -7   0   1  145.99    8.80
  -7   0   1  146.29    8.90
   6   0  -1   22.20    2.80
   6   0  -1   24.60    2.00
   6   0  -1   24.90    2.10
  -6   0   1   29.40    2.30
  -6   0   1   26.80    2.20
  -6   0   1   27.40    2.00
  -6   0   1   23.30    2.40
   5   0  -1 1232.38   75.59
   5   0  -1 1237.78   75.59
   5   0  -1 1262.37   75.79
  -5   0   1 1313.27   75.69
  -5   0   1 1250.37   75.59
  -5   0   1 1158.18   75.69
  -5   0   1 1249.38   75.59
   4   0  -1    1.10    0.90
   4   0  -1    0.30    1.30
   4   0  -1    1.00    0.50
   4   0  -1    2.50    0.50
   4   0  -1    2.70    2.40
  -4   0   1    1.80    0.70
  -4   0   1    0.30    1.00
  -4   0   1    1.90    0.50
  -4   0   1    2.70    0.70
  -4   0   1    3.00    1.10
  -4   0   1    1.90    0.70
  -4   0   1   -0.80    1.70
  -4   0   1    1.50    0.50
  -4   0   1   -0.30    0.80
   3   0  -1  155.88    9.30
   3   0  -1  142.59    9.40
   3   0  -1  138.59    9.20
  -3   0   1  147.69    9.40
  -3   0   1  160.18    9.30
  -3   0   1  153.48    9.20
  -3   0   1  148.59    9.40
   2   0  -1  424.86   26.70
   2   0  -1  463.25   26.70
   2   0  -1  460.85   26.70
   2   0  -1  404.86   26.60
   2   0  -1  385.66   26.60
  -2   0   1  464.45   26.60
  -2   0   1  444.06   26.70
  -2   0   1  452.75   26.70
  -2   0   1  439.56   26.60
   1   0  -1 2310.57  135.29
   1   0  -1 2072.19  135.09
   1   0  -1 2347.27  135.09
  -1   0   1 2170.38  135.29
  -1   0   1 2019.00  135.09
  -1   0   1 2292.97  135.09
  -1   0   1 2345.37  135.29
   0   0  -1    4.30    0.50
   0   0  -1    4.20    0.40
   0   0  -1    4.70    0.40
   0   0  -1    4.60    0.40
   0   0  -1    3.90    0.30
   0   0   1    5.10    0.40
   0   0   1    4.30    0.40
   0   0   1    4.10    0.50
   0   0   1    5.30    0.40
   0   0   1    4.70    0.30
  -1   0  -1  175.88   11.30
  -1   0  -1  203.38   11.40
  -1   0  -1  169.08   11.30
  -1   0  -1  186.28   11.30
  -1   0  -1  193.28   11.40
   1   0   1  187.58   11.40
   1   0   1  188.78   11.40
   1   0   1  174.08   11.30
   1   0   1  184.08   11.40
  -2   0  -1 2166.48  134.89
  -2   0  -1 2155.08  134.59
  -2   0  -1 2220.68  134.49
  -2   0  -1 2338.57  134.49
   2   0   1 2005.20  134.29
   2   0   1 2317.37  134.59
   2   0   1 2274.87  134.59
  -3   0  -1 1200.78   68.99
  -3   0  -1 1184.28   69.09
  -3   0  -1 1108.19   68.99
  -3   0  -1 1100.59   68.99
  -3   0  -1 1199.48   68.99
   3   0   1 1142.09   68.99
   3   0   1  987.40   68.89
   3   0   1 1116.29   68.99
   3   0   1 1164.98   69.09
  -4   0  -1  651.23   35.70
  -4   0  -1  638.34   35.90
  -4   0  -1  547.15   35.70
  -4   0  -1  571.74   35.70
  -4   0  -1  584.44   36.00
  -4   0  -1  548.55   35.80
  -4   0  -1  535.25   35.70
   4   0   1  597.44   35.70
   4   0   1  593.04   35.70
   4   0   1  647.24   35.80
   4   0   1  576.24   36.10
   4   0   1  546.65   35.70
  -5   0  -1   22.80    1.70
  -5   0  -1   20.60    2.10
  -5   0  -1   20.40    2.30
  -5   0  -1   21.20    1.70
  -5   0  -1   20.90    1.90
  -5   0  -1   21.70    1.80
  -5   0  -1   19.90    2.30
  -5   0  -1   23.90    2.10
  -5   0  -1   22.30    1.90
   5   0   1   22.90    1.90
   5   0   1   24.40    1.70
   5   0   1   18.80    1.80
   5   0   1   22.00    1.60
  -6   0  -1  442.86   25.60
  -6   0  -1  401.56   25.60
  -6   0  -1  431.56   25.60
  -6   0  -1  398.36   25.60
  -6   0  -1  447.86   25.60
  -6   0  -1  400.36   25.60
  -6   0  -1  388.16   25.90
   6   0   1  435.96   25.60
   6   0   1  438.36   25.50
   6   0   1  372.86   25.50
   6   0   1  435.56   25.90
  -7   0  -1   93.09    6.00
  -7   0  -1   98.39    6.00
   7   0   1   88.49    5.90
   7   0   1   92.79    5.90
  -8   0  -1   36.50    2.70
  -8   0  -1   39.10    2.60
  -8   0  -1   36.70    2.60
   8   0   1   40.90    2.60
   8   0   1   41.00    2.90
   7  -1  -1  123.09    7.70
  -7   1   1  122.99    7.80
  -7   1   1  119.59    7.70
  -7   1   1  121.39    7.80
  -7   1   1  128.49    7.80
   6  -1  -1  120.69    7.00
   6  -1  -1  109.89    7.10
   6  -1  -1  102.59    7.20
   6  -1  -1  104.59    7.20
   6  -1  -1  108.59    7.80
  -6   1   1  119.09    7.20
  -6   1   1  114.99    7.20
  -6   1   1  117.19    7.20
   5  -1  -1   22.80    2.30
   5  -1  -1   26.80    2.00
   5  -1  -1   28.40    2.10
   5  -1  -1   24.80    2.10
   5  -1  -1   26.80    2.40
  -5   1   1   27.10    2.10
  -5   1   1   24.00    2.40
  -5   1   1   25.60    2.30
  -5   1   1   26.50    2.00
  -5   1   1   27.70    2.30
   4  -1  -1  127.99    7.90
   4  -1  -1  110.39    8.00
   4  -1  -1  128.29    7.80
   4  -1  -1  115.69    8.50
   4  -1  -1  135.89    8.00
   4  -1  -1  130.19    7.90
  -4   1   1  128.69    8.00
  -4   1   1  137.89    8.00
  -4   1   1  139.89    7.90
  -4   1   1  117.19    8.60
  -4   1   1  121.79    7.90
  -4   1   1  121.09    8.00
   3  -1  -1 1888.21  116.29
   3  -1  -1 2134.89  116.29
   3  -1  -1 1837.12  116.09
   3  -1  -1 1754.22  116.09
   3  -1  -1 1823.92  116.09
  -3   1   1 1948.01  116.09
  -3   1   1 1841.72  116.29
  -3   1   1 1824.52  115.99
  -3   1   1 2014.70  116.19
  -3   1   1 2086.09  116.29
  -3   1   1 1878.61  116.39
   2  -1  -1   67.39    4.20
   2  -1  -1   66.99    4.10
   2  -1  -1   65.39    4.20
   2  -1  -1   60.99    4.00
  -2   1   1   65.49    4.30
  -2   1   1   59.19    4.00
  -2   1   1   67.49    4.10
  -2   1   1   68.49    4.10
  -2   1   1   66.59    4.10
  -2   1   1   66.29    4.20
   1  -1  -1   20.00    1.50
  -1   1   1   20.90    1.50
  -1   1   1   20.30    1.60
   0  -1  -1   14.00    1.00
   0  -1  -1   14.30    1.00
   0  -1  -1   15.40    1.00
   0  -1  -1   13.70    1.00
   0   1   1   13.10    0.90
   0   1   1   16.50    1.00
   0   1   1   14.70    1.00
   0   1   1   14.60    1.00
   0   1   1   14.30    1.00
  -1  -1  -1 4659.63  295.77
  -1  -1  -1 4728.23  295.57
   1   1   1 5201.58  295.77
  -2  -1  -1   36.80    2.40
  -2  -1  -1   36.60    2.20
  -2  -1  -1   34.40    2.30
  -2  -1  -1   33.30    2.20
  -2  -1  -1   35.80    2.20
   2   1   1   35.50    2.20
   2   1   1   33.80    2.20
   2   1   1   31.50    2.10
   2   1   1   36.20    2.20
  -3  -1  -1   14.40    1.30
  -3  -1  -1   14.70    1.20
  -3  -1  -1   13.80    1.10
  -3  -1  -1   13.60    1.10
  -3  -1  -1   12.80    0.90
   3   1   1   12.70    1.10
   3   1   1   12.90    1.00
   3   1   1   15.10    1.20
   3   1   1   13.00    0.90
  -4  -1  -1   53.99    3.90
  -4  -1  -1   55.79    3.70
  -4  -1  -1   58.69    3.60
  -4  -1  -1   59.59    4.40
  -4  -1  -1   49.50    3.60
  -4  -1  -1   61.39    3.80
  -4  -1  -1   58.89    4.00
   4   1   1   59.69    3.70
   4   1   1   51.19    3.70
   4   1   1   53.39    3.60
   4   1   1   56.39    4.10
   4   1   1   61.89    3.60
  -5  -1  -1    3.20    0.70
  -5  -1  -1    3.60    0.60
  -5  -1  -1    4.20    0.70
  -5  -1  -1    3.30    1.00
  -5  -1  -1    3.60    0.70
  -5  -1  -1    3.10    0.70
  -5  -1  -1    4.10    1.50
  -5  -1  -1    5.40    1.50
  -5  -1  -1    3.10    1.00
  -5  -1  -1    3.50    0.80
   5   1   1    2.30    0.60
   5   1   1    4.30    1.00
   5   1   1    2.70    0.50
  -6  -1  -1   47.70    3.80
  -6  -1  -1   51.19    4.50
  -6  -1  -1   54.19    3.40
  -6  -1  -1   50.59    3.50
  -6  -1  -1   41.80    4.20
  -6  -1  -1   52.09    3.60
  -6  -1  -1   50.49    3.40
   6   1   1   53.99    3.40
   6   1   1   47.60    3.40
  -7  -1  -1    0.30    1.00
  -7  -1  -1    0.20    0.70
  -7  -1  -1    0.50    0.60
  -7  -1  -1   -1.20    1.00
  -7  -1  -1    0.10    0.80
   7   1   1   -0.50    0.70
   7   1   1    0.40    0.70
  -8  -1  -1   61.59    3.90
  -8  -1  -1   64.79    3.80
  -8  -1  -1   54.19    3.70
  -8  -1  -1   59.29    3.90
   8   1   1   59.39    3.80
   8   1   1   56.69    3.70
   8   1   1   53.39    3.90
   7  -2  -1   44.80    2.70
  -7   2   1   41.40    2.90
  -7   2   1   41.00    2.80
  -7   2   1   37.40    2.80
  -7   2   1   40.00    2.70
   6  -2  -1  104.69    6.20
   6  -2  -1   94.09    6.30
  -6   2   1   95.49    6.40
  -6   2   1   96.79    6.30
  -6   2   1  101.09    6.30
   5  -2  -1   72.79    5.10
   5  -2  -1   68.09    5.20
   5  -2  -1   81.29    5.10
   5  -2  -1   79.19    5.40
   5  -2  -1   89.69    5.20
  -5   2   1   97.29    6.80
  -5   2   1   72.09    5.20
  -5   2   1   82.19    5.30
  -5   2   1   82.89    5.40
  -5   2   1   77.69    5.30
   4  -2  -1   76.79    4.70
   4  -2  -1   70.99    4.70
   4  -2  -1   76.49    4.70
   4  -2  -1   71.49    4.90
   4  -2  -1   78.19    5.00
   4  -2  -1   70.59    4.70
  -4   2   1   69.89    5.00
  -4   2   1   72.79    4.90
  -4   2   1   71.99    4.70
  -4   2   1   78.59    4.80
  -4   2   1   68.69    4.80
  -4   2   1   72.49    4.90
  -4   2   1   82.89    5.00
   3  -2  -1  101.99    7.00
   3  -2  -1  107.29    6.90
   3  -2  -1  119.29    7.00
   3  -2  -1  111.89    6.90
   3  -2  -1  114.99    7.30
  -3   2   1  111.69    6.90
  -3   2   1  114.49    7.00
  -3   2   1  101.69    7.00
  -3   2   1  111.09    7.30
  -3   2   1  110.59    6.90
  -3   2   1  113.79    6.90
   2  -2  -1  677.23   43.40
   2  -2  -1  658.13   43.60
   2  -2  -1  653.23   43.40
   2  -2  -1  764.12   43.50
   2  -2  -1  690.43   43.60
  -2   2   1  755.92   43.50
  -2   2   1  696.83   43.70
  -2   2   1  765.22   43.50
  -2   2   1  768.12   43.60
   1  -2  -1 1568.34   96.79
   1  -2  -1 1607.74   96.79
   1  -2  -1 1677.03   96.89
   1  -2  -1 1529.75   96.79
  -1   2   1 1481.55   96.69
  -1   2   1 1614.24   96.89
  -1   2   1 1575.84   96.89
  -1   2   1 1632.94   96.79
  -1   2   1 1649.73   96.79
   0  -2  -1    9.50    0.80
   0  -2  -1    9.30    0.80
   0   2   1   10.00    0.80
   0   2   1    9.70    0.70
   0   2   1   10.50    0.80
   0   2   1    9.90    0.80
  -1  -2  -1  215.28   14.20
   1   2   1  238.78   14.10
   1   2   1  241.48   14.20
  -2  -2  -1   35.00    2.40
  -2  -2  -1   36.20    2.50
  -3  -2  -1   30.40    2.10
  -3  -2  -1   29.10    1.90
  -3  -2  -1   29.00    2.30
  -3  -2  -1   31.20    1.90
   3   2   1   27.80    1.90
   3   2   1   31.90    1.90
   3   2   1   25.90    1.90
  -4  -2  -1   51.69    3.80
  -4  -2  -1   52.39    3.80
  -4  -2  -1   50.79    3.80
  -4  -2  -1   60.59    3.80
  -4  -2  -1   56.99    3.70
  -4  -2  -1   50.29    3.70
  -4  -2  -1   55.09    3.80
  -4  -2  -1   61.79    4.10
   4   2   1   61.49    3.70
   4   2   1   59.09    3.50
   4   2   1   59.39    3.90
  -5  -2  -1   62.99    4.50
  -5  -2  -1   73.79    5.00
  -5  -2  -1   65.49    4.70
  -5  -2  -1   72.09    4.50
  -5  -2  -1   67.29    4.40
  -5  -2  -1   60.39    4.30
  -5  -2  -1   68.59    4.40
   5   2   1   73.29    4.30
   5   2   1   70.79    4.60
   5   2   1   67.39    4.40
  -6  -2  -1  346.17   21.00
  -6  -2  -1  331.07   21.10
  -6  -2  -1  353.36   21.10
  -6  -2  -1  351.56   21.10
  -6  -2  -1  318.67   20.90
   6   2   1  348.97   20.90
   6   2   1  346.27   21.00
  -7  -2  -1   64.19    4.20
  -7  -2  -1   64.99    4.30
  -7  -2  -1   63.29    4.30
  -7  -2  -1   59.39    4.50
  -7  -2  -1   64.59    4.50
   7   2   1   64.89    4.30
   7   2   1   63.79    4.20
  -8  -2  -1  148.49    8.70
  -8  -2  -1  120.39    8.60
   8   2   1  141.29    8.70
   8   2   1  142.79    8.60
   8   2   1  141.89    8.60
   7  -3  -1    8.60    1.20
  -7   3   1   10.30    0.90
  -7   3   1    8.20    1.00
   6  -3  -1  126.19    8.20
   6  -3  -1  132.79    8.10
   6  -3  -1  131.89    8.30
  -6   3   1  125.39    8.30
  -6   3   1  127.99    8.20
  -6   3   1  139.19    8.20
   5  -3  -1   -0.20    0.80
   5  -3  -1    0.30    1.00
   5  -3  -1   -0.10    2.70
   5  -3  -1   -0.30    0.70
  -5   3   1    0.00    0.70
  -5   3   1   -1.10    1.80
  -5   3   1   -0.30    1.00
  -5   3   1    1.10    1.10
   4  -3  -1   37.90    3.10
   4  -3  -1   35.00    2.60
   4  -3  -1   34.00    2.60
   4  -3  -1   38.10    2.50
  -4   3   1   36.50    2.80
  -4   3   1   37.00    2.80
  -4   3   1   35.60    3.00
  -4   3   1   36.80    2.60
  -4   3   1   35.40    2.60
   3  -3  -1    9.60    1.30
   3  -3  -1    7.80    1.00
   3  -3  -1    8.00    1.00
   3  -3  -1    8.40    0.80
   3  -3  -1    8.00    1.40
   3  -3  -1    4.60    2.80
   3  -3  -1    9.70    1.40
  -3   3   1    9.60    1.50
  -3   3   1    7.80    0.90
  -3   3   1    8.00    0.80
  -3   3   1    7.70    1.10
  -3   3   1    8.90    1.20
  -3   3   1    8.80    1.00
   2  -3  -1    9.80    1.70
   2  -3  -1   10.50    1.20
   2  -3  -1   10.10    1.30
   2  -3  -1   10.00    1.30
   2  -3  -1    8.20    1.30
  -2   3   1   12.40    1.50
  -2   3   1   10.40    0.80
  -2   3   1    9.90    1.00
  -2   3   1    9.80    1.00
  -2   3   1   11.20    2.20
  -2   3   1    9.90    1.10
   1  -3  -1   12.40    1.50
   1  -3  -1   10.00    1.70
   1  -3  -1   13.00    1.30
   1  -3  -1   12.20    1.10
  -1   3   1   15.90    1.70
  -1   3   1   13.20    1.00
  -1   3   1   12.60    1.40
  -1   3   1   10.90    1.20
  -1   3   1   15.30    1.10
  -1   3   1   14.30    1.00
   0  -3  -1  857.81   52.49
   0  -3  -1  854.31   52.49
   0  -3  -1  761.22   52.49
   0   3   1  898.81   52.49
   0   3   1  890.51   52.49
   0   3   1  910.61   52.49
   0   3   1  822.72   52.39
   0   3   1  912.41   52.49
  -1  -3  -1  111.49    6.90
  -1  -3  -1  117.29    7.10
   1   3   1   95.29    6.90
   1   3   1  123.09    6.90
   1   3   1  110.09    7.00
   1   3   1  120.09    6.90
   1   3   1  112.79    6.90
  -2  -3  -1 1051.79   65.49
   2   3   1 1096.59   65.39
  -3  -3  -1  167.68   11.20
  -3  -3  -1  187.18   11.40
   3   3   1  193.68   11.60
   3   3   1  167.48   11.00
  -4  -3  -1  419.16   27.40
  -4  -3  -1  425.76   27.40
  -4  -3  -1  505.65   27.90
  -4  -3  -1  441.36   27.50
  -4  -3  -1  419.06   27.40
  -4  -3  -1  472.05   27.60
  -4  -3  -1  425.06   27.40
   4   3   1  451.75   27.30
   4   3   1  484.85   27.50
   4   3   1  441.56   28.00
  -5  -3  -1  147.79    9.00
  -5  -3  -1  121.09    9.20
  -5  -3  -1  151.88    9.00
  -5  -3  -1  132.29    9.00
  -5  -3  -1  150.68    9.60
   5   3   1  154.48    8.80
   5   3   1  148.19    9.10
   5   3   1  134.49    8.90
  -6  -3  -1   19.50    3.40
  -6  -3  -1   22.70    2.00
  -6  -3  -1   21.20    2.40
  -6  -3  -1   25.90    2.10
  -6  -3  -1   22.70    2.10
  -6  -3  -1   24.50    2.20
   6   3   1   21.90    2.80
   6   3   1   24.00    2.00
  -7  -3  -1  138.99    8.60
  -7  -3  -1  132.79    8.70
   7   3   1  130.69    8.50
   7   3   1  138.39    8.40
  -8  -3  -1    1.90    2.00
  -8  -3  -1    2.70    0.60
  -8  -3  -1    3.60    0.90
   8   3   1    4.40    0.80
   8   3   1    3.10    0.80
   6  -4  -1   26.10    1.90
   6  -4  -1   26.40    1.70
  -6   4   1   26.70    1.80
  -6   4   1   22.40    1.90
  -6   4   1   25.00    1.80
   5  -4  -1   20.50    1.60
   5  -4  -1   23.80    1.90
  -5   4   1   22.00    2.30
  -5   4   1   23.10    2.10
   4  -4  -1    5.90    2.60
   4  -4  -1    2.80    0.70
   4  -4  -1    1.90    0.80
  -4   4   1    3.70    1.10
  -4   4   1    3.50    1.20
  -4   4   1    2.40    1.30
  -4   4   1    3.20    0.70
  -4   4   1    1.20    1.50
   3  -4  -1   87.19    5.70
   3  -4  -1   78.29    5.20
   3  -4  -1   79.59    5.70
   3  -4  -1   82.89    5.30
   3  -4  -1   82.39    5.40
   3  -4  -1   85.19    5.30
  -3   4   1   87.19    5.30
  -3   4   1   82.29    5.50
  -3   4   1   75.09    5.40
  -3   4   1   84.29    5.30
   2  -4  -1  679.23   45.30
   2  -4  -1  749.42   45.30
   2  -4  -1  707.93   45.30
   2  -4  -1  747.93   45.40
   2  -4  -1  709.73   45.50
   2  -4  -1  751.22   45.50
   2  -4  -1  765.42   45.30
  -2   4   1  792.32   45.30
  -2   4   1  789.32   45.30
  -2   4   1  761.02   45.50
  -2   4   1  713.23   45.40
  -2   4   1  769.42   45.40
   1  -4  -1   57.09    5.00
   1  -4  -1   61.19    4.50
   1  -4  -1   58.29    4.00
   1  -4  -1   64.09    4.10
   1  -4  -1   64.39    4.10
   1  -4  -1   63.89    4.40
   1  -4  -1   59.89    4.10
  -1   4   1   65.59    4.50
  -1   4   1   66.39    4.10
  -1   4   1   68.19    4.00
  -1   4   1   66.49    4.00
   0  -4  -1  134.99    9.30
   0  -4  -1  149.49    9.30
   0  -4  -1  137.29    9.50
   0  -4  -1  149.99    9.50
   0  -4  -1  145.09    9.50
   0  -4  -1  142.89    9.30
   0   4   1  164.18    9.20
   0   4   1  140.89    9.30
   0   4   1  167.78    9.30
   0   4   1  160.28    9.40
   0   4   1  166.08    9.50
   0   4   1  152.88    9.60
   1   4   1    1.30    0.50
   1   4   1    0.90    0.30
   1   4   1    2.80    0.80
   1   4   1    0.10    0.60
  -2  -4  -1   11.20    1.80
  -2  -4  -1   14.10    1.70
  -2  -4  -1   14.90    1.60
   2   4   1   14.50    1.20
   2   4   1   14.90    1.10
   2   4   1   15.30    1.50
  -3  -4  -1    1.80    1.10
  -3  -4  -1    0.90    1.00
  -3  -4  -1    0.20    0.90
  -3  -4  -1    0.90    0.90
  -3  -4  -1    0.40    0.90
   3   4   1    0.90    1.90
   3   4   1    0.80    0.90
  -4  -4  -1    4.20    1.00
  -4  -4  -1    4.60    1.00
  -4  -4  -1    4.50    0.90
  -4  -4  -1    6.30    1.30
  -4  -4  -1    4.90    1.50
   4   4   1    4.90    0.60
  -5  -4  -1  209.28   13.50
  -5  -4  -1  236.68   13.60
  -5  -4  -1  191.98   13.60
  -5  -4  -1  221.18   14.10
  -5  -4  -1  225.48   13.50
  -5  -4  -1  232.48   13.60
   5   4   1  207.38   13.70
  -6  -4  -1    6.80    1.10
  -6  -4  -1    6.50    1.30
  -6  -4  -1    6.30    1.10
  -6  -4  -1    4.30    0.90
  -6  -4  -1    3.70    2.90
   6   4   1    4.80    0.80
   6   4   1    1.50    2.20
  -7  -4  -1   14.80    1.40
  -7  -4  -1   17.60    2.00
  -7  -4  -1   14.70    1.70
  -7  -4  -1   13.60    2.00
   7   4   1   13.50    1.60
   7   4   1   10.80    1.80
  -8  -4  -1    3.20    0.70
  -8  -4  -1    2.90    1.80
  -8  -4  -1    2.50    0.60
   8   4   1    3.90    0.70
   5  -5  -1   37.90    2.50
   5  -5  -1   30.30    2.40
   5  -5  -1   37.50    2.40
  -5   5   1   34.10    2.40
  -5   5   1   35.00    2.50
  -5   5   1   36.10    3.10
   4  -5  -1  111.29    7.90
   4  -5  -1  127.69    7.90
   4  -5  -1  136.39    8.00
  -4   5   1  114.89    8.00
  -4   5   1  123.69    7.90
  -4   5   1  147.29    8.10
   3  -5  -1    2.70    0.80
   3  -5  -1    1.70    0.70
   3  -5  -1    0.70    0.90
   3  -5  -1    3.10    0.90
  -3   5   1    1.90    1.50
  -3   5   1    2.80    0.80
  -3   5   1    2.00    1.00
  -3   5   1    4.00    0.90
   2  -5  -1   31.10    2.80
   2  -5  -1   29.30    2.30
   2  -5  -1   33.30    2.30
   2  -5  -1   29.80    2.30
   2  -5  -1   32.20    2.30
  -2   5   1   26.80    2.50
  -2   5   1   35.00    2.30
  -2   5   1   35.40    2.30
  -2   5   1   30.60    2.20
  -2   5   1   29.80    2.60
   1  -5  -1   18.70    1.90
   1  -5  -1   22.60    1.70
   1  -5  -1   22.80    1.70
   1  -5  -1   22.70    1.70
  -1   5   1   19.00    1.90
  -1   5   1   22.00    1.60
  -1   5   1   22.60    1.60
  -1   5   1   21.40    1.60
   0  -5  -1  111.59    7.10
   0  -5  -1  110.69    6.80
   0  -5  -1  102.39    6.80
   0  -5  -1  113.79    6.80
   0  -5  -1  106.19    7.00
   0  -5  -1  101.29    6.80
   0   5   1  101.19    6.70
   0   5   1  115.19    6.90
   0   5   1  109.29    6.80
   0   5   1  114.89    6.70
  -1  -5  -1  210.38   13.40
  -1  -5  -1  214.88   13.50
  -1  -5  -1  218.58   13.50
  -1  -5  -1  219.48   13.50
  -1  -5  -1  220.98   13.60
   1   5   1  218.68   13.50
   1   5   1  225.18   13.30
   1   5   1  222.18   13.40
  -2  -5  -1  156.78    9.50
  -2  -5  -1  140.59    9.40
  -2  -5  -1  156.28    9.60
  -2  -5  -1  157.98    9.30
  -2  -5  -1  140.69    9.40
   2   5   1  152.28    9.20
  -3  -5  -1  239.58   15.70
  -3  -5  -1  243.58   15.50
  -3  -5  -1  262.57   16.00
   3   5   1  266.57   15.80
  -4  -5  -1   13.60    2.60
  -4  -5  -1   12.50    1.80
  -4  -5  -1   14.40    1.60
  -4  -5  -1   15.10    1.70
   4   5   1   13.80    1.40
  -5  -5  -1  145.49    9.60
  -5  -5  -1  156.18    9.50
  -5  -5  -1  142.89   10.40
  -5  -5  -1  162.58    9.50
   5   5   1  166.68    9.30
   5   5   1  129.79    9.90
  -6  -5  -1    9.90    1.40
  -6  -5  -1   11.80    1.60
  -6  -5  -1    9.30    1.90
  -6  -5  -1   12.90    1.70
   6   5   1    8.80    1.30
  -7  -5  -1  229.08   13.00
  -7  -5  -1  218.58   13.00
  -7  -5  -1  200.48   13.00
   7   5   1  192.08   12.90
   4  -6  -1   30.90    2.20
  -4   6   1   28.60    2.30
  -4   6   1   35.90    2.30
  -4   6   1   30.40    2.30
   3  -6  -1   60.49    4.20
   3  -6  -1   69.39    4.20
  -3   6   1   72.49    4.20
  -3   6   1   56.79    4.10
  -3   6   1   64.69    4.20
  -3   6   1   57.49    4.30
   2  -6  -1  220.18   13.20
   2  -6  -1  214.08   13.40
   2  -6  -1  210.88   13.20
   2  -6  -1  210.98   13.10
   2  -6  -1  216.98   13.20
  -2   6   1  233.38   13.20
  -2   6   1  212.38   13.10
  -2   6   1  200.38   13.20
  -2   6   1  200.08   13.20
   1  -6  -1   51.99    3.40
   1  -6  -1   51.69    3.80
   1  -6  -1   50.49    3.30
   1  -6  -1   48.40    3.30
   1  -6  -1   51.39    3.30
  -1   6   1   45.90    3.30
  -1   6   1   53.79    3.30
  -1   6   1   44.30    3.90
  -1   6   1   51.39    3.30
  -1   6   1   47.30    3.50
   0  -6  -1  385.56   23.20
   0  -6  -1  389.86   23.30
   0  -6  -1  362.76   23.10
   0  -6  -1  392.96   23.20
   0  -6  -1  365.66   23.20
   0  -6  -1  389.46   23.20
   0  -6  -1  376.46   23.40
   0   6   1  337.37   23.40
   0   6   1  390.06   23.20
   0   6   1  417.86   23.10
   0   6   1  363.56   23.20
  -1  -6  -1   57.29    3.90
  -1  -6  -1   57.69    4.00
  -1  -6  -1   64.19    4.30
  -1  -6  -1   59.49    4.10
  -1  -6  -1   62.79    3.90
   1   6   1   66.89    3.80
   1   6   1   54.89    3.90
   1   6   1   59.69    3.90
  -2  -6  -1  189.78   12.10
  -2  -6  -1  201.68   12.30
  -2  -6  -1  207.38   12.40
  -2  -6  -1  181.58   12.20
   2   6   1  201.88   12.50
  -3  -6  -1   49.99    3.50
  -3  -6  -1   48.10    3.60
  -3  -6  -1   44.50    3.10
   3   6   1   48.30    3.10
  -4  -6  -1   68.39    4.30
  -4  -6  -1   58.09    4.20
  -4  -6  -1   68.99    4.50
  -4  -6  -1   54.09    4.50
   4   6   1   62.59    4.00
  -5  -6  -1  158.08    9.20
  -5  -6  -1  127.19    9.10
  -5  -6  -1  145.09    9.00
  -6  -6  -1    2.60    0.80
  -6  -6  -1    3.20    1.10
  -6  -6  -1    1.40    0.70
  -7  -6  -1  277.47   17.30
  -7  -6  -1  288.37   17.40
   3  -7  -1   23.20    1.70
   3  -7  -1   25.00    1.70
  -3   7   1   22.80    1.70
   2  -7  -1   38.90    2.80
   2  -7  -1   39.40    2.70
   2  -7  -1   41.70    3.10
   2  -7  -1   39.70    2.70
   2  -7  -1   39.70    2.70
  -2   7   1   43.60    2.90
  -2   7   1   39.10    2.70
   1  -7  -1   51.09    3.10
   1  -7  -1   49.10    3.30
  -1   7   1   55.39    3.20
  -1   7   1   41.50    3.40
  -1   7   1   40.70    3.40
  -1   7   1   48.90    3.20
   0  -7  -1  281.07   17.40
   0  -7  -1  276.67   17.40
   0  -7  -1  277.87   17.60
   0  -7  -1  281.97   17.50
   0   7   1  289.87   17.30
   0   7   1  291.97   17.40
  -1  -7  -1   56.19    4.20
  -1  -7  -1   55.39    4.00
  -1  -7  -1   63.09    4.30
  -1  -7  -1   60.69    3.80
   1   7   1   58.19    3.90
   1   7   1   59.79    3.80
  -2  -7  -1  173.08   10.50
  -2  -7  -1  156.68   10.50
  -2  -7  -1  179.88   10.60
  -2  -7  -1  191.88   10.80
   2   7   1  155.28   10.40
   2   7   1  148.49   11.30
   2   7   1  175.98   10.40
  -3  -7  -1    1.70    0.70
  -3  -7  -1    2.20    1.20
  -3  -7  -1    2.30    1.10
   3   7   1    2.30    0.60
  -4  -7  -1   20.30    1.80
  -5  -7  -1   34.80    2.60
  -5  -7  -1   35.30    2.80
  -6  -7  -1   71.49    4.30
  -6  -7  -1   57.99    4.10
   1  -8  -1    7.40    1.30
   1  -8  -1    7.70    1.00
   1  -8  -1    7.20    0.80
  -1   8   1    7.20    0.90
   0  -8  -1   13.00    1.40
   0  -8  -1   13.40    1.40
   0  -8  -1   14.30    1.10
   0   8   1   14.00    1.20
   0   8   1   13.00    1.30
  -1  -8  -1   -0.70    0.80
  -1  -8  -1    0.90    0.60
  -1  -8  -1    1.10    1.10
  -1  -8  -1    0.60    0.90
   1   8   1    0.10    0.60
   1   8   1    0.40    0.60
  -2  -8  -1   18.50    1.60
  -2  -8  -1   18.80    1.40
  -2  -8  -1   18.30    1.70
   2   8   1   19.60    1.60
   2   8   1   16.20    2.30
  -3  -8  -1   45.40    3.20
  -3  -8  -1   49.80    3.20
  -3  -8  -1   45.80    2.90
   3   8   1   39.50    3.20
  -4  -8  -1  302.97   18.60
  -4  -8   2   23.80    1.70
   3   8  -2   70.49    4.00
  -3  -8   2   55.59    4.00
  -3  -8   2   58.99    4.00
  -3  -8   2   64.69    4.20
   2   8  -2   11.00    1.30
   2   8  -2    7.10    1.00
  -2  -8   2    8.20    1.10
  -2  -8   2    8.40    1.10
  -2  -8   2    8.20    0.90
   1   8  -2   42.60    2.80
   1   8  -2   44.10    2.80
  -1  -8   2   40.80    3.00
  -1  -8   2   43.50    2.80
  -1  -8   2   41.60    2.90
   0   8  -2   64.99    4.50
   0   8  -2   75.69    4.60
   0   8  -2   77.89    4.70
   0  -8   2   78.49    4.60
   0  -8   2   70.79    4.60
   0  -8   2   69.99    4.80
  -1   8  -2    6.50    0.70
  -1   8  -2    6.80    0.80
   1  -8   2    6.70    0.70
   1  -8   2    6.80    0.70
   1  -8   2    5.50    1.20
   5   7  -2    0.70    0.60
  -5  -7   2    1.80    0.80
  -5  -7   2    0.80    0.80
   4   7  -2    0.90    0.60
   4   7  -2    0.60    0.50
  -4  -7   2    0.70    0.90
  -4  -7   2    1.80    1.00
   3   7  -2   30.00    1.90
   3   7  -2   23.10    2.40
   3   7  -2   30.00    2.00
  -3  -7   2   27.90    2.40
  -3  -7   2   25.10    2.20
  -3  -7   2   30.90    2.40
   2   7  -2  209.58   12.60
   2   7  -2  218.68   12.70
  -2  -7   2  213.98   12.80
  -2  -7   2  181.08   12.70
   1   7  -2   12.10    1.10
   1   7  -2    9.60    1.10
  -1  -7   2   13.10    1.70
  -1  -7   2   11.20    1.70
  -1  -7   2   10.00    1.30
  -1  -7   2   12.20    1.80
   0   7  -2  116.09    7.40
   0   7  -2  118.19    7.40
   0  -7   2  123.09    7.60
   0  -7   2  118.49    7.40
  -1   7  -2   21.00    1.70
  -1   7  -2   21.80    1.50
   1  -7   2   18.20    2.20
   1  -7   2   19.20    1.60
   1  -7   2   21.30    1.60
   1  -7   2   18.40    1.70
   1  -7   2   20.50    1.90
  -2   7  -2    1.20    0.50
  -2   7  -2    1.70    0.50
  -2   7  -2    1.60    0.80
   2  -7   2    1.20    0.50
   2  -7   2    0.60    0.40
   2  -7   2    1.60    0.40
   2  -7   2    0.80    1.30
  -3   7  -2  112.19    7.20
  -3   7  -2  125.69    7.20
   3  -7   2  125.99    7.20
   3  -7   2   97.59    7.20
   3  -7   2  124.79    7.20
   3  -7   2  106.99    7.10
   6   6  -2   16.90    1.50
   6   6  -2   20.40    1.50
  -6  -6   2   19.10    1.70
  -6  -6   2   19.60    1.60
   5   6  -2   27.40    2.10
  -5  -6   2   31.10    2.50
  -5  -6   2   26.30    2.30
   4   6  -2  155.18    9.40
   4   6  -2  156.38    9.30
  -4  -6   2  149.09    9.50
  -4  -6   2  142.49    9.50
  -4  -6   2  150.58    9.60
   3   6  -2    3.40    0.70
   3   6  -2    8.50    3.20
  -3  -6   2    6.10    1.20
  -3  -6   2    4.40    1.00
  -3  -6   2    5.70    0.90
  -3  -6   2    5.10    1.10
   2   6  -2  103.99    6.40
   2   6  -2  106.79    6.40
   2   6  -2  100.49    7.30
  -2  -6   2   99.19    6.40
  -2  -6   2  104.69    6.60
  -2  -6   2   98.39    6.60
  -2  -6   2  103.19    6.50
  -2  -6   2  101.99    6.70
  -2  -6   2  105.89    6.70
   1   6  -2   73.69    4.50
   1   6  -2   69.09    5.20
   1   6  -2   73.29    4.40
   1   6  -2   64.39    4.70
  -1  -6   2   73.09    4.80
  -1  -6   2   67.89    4.90
  -1  -6   2   68.39    4.60
  -1  -6   2   66.39    4.50
  -1  -6   2   73.49    4.70
   0   6  -2    1.00    0.60
   0   6  -2    1.00    0.40
   0   6  -2    1.20    1.90
   0  -6   2    0.60    1.10
   0  -6   2    1.20    0.80
   0  -6   2    0.70    0.50
   0  -6   2    0.50    1.10
  -1   6  -2    5.70    1.00
  -1   6  -2    6.80    2.10
  -1   6  -2    4.30    0.70
  -1   6  -2    4.20    1.00
   1  -6   2    4.20    1.10
   1  -6   2    4.30    1.00
   1  -6   2    4.40    0.70
   1  -6   2    4.60    0.80
   1  -6   2    3.40    1.40
  -2   6  -2    1.30    2.90
  -2   6  -2    1.10    0.80
  -2   6  -2    0.90    0.60
  -2   6  -2    3.30    2.70
  -2   6  -2    0.80    0.50
  -2   6  -2    1.20    1.30
   2  -6   2    1.20    0.60
   2  -6   2    2.10    1.40
   2  -6   2    1.30    0.70
   2  -6   2    0.70    0.70
   2  -6   2    1.50    0.80
  -3   6  -2  324.67   17.90
  -3   6  -2  256.37   18.00
  -3   6  -2  255.87   18.00
   3  -6   2  316.77   18.00
   3  -6   2  289.47   18.20
   3  -6   2  314.37   17.90
  -4   6  -2    6.80    1.10
   4  -6   2    9.00    1.20
   4  -6   2    7.40    1.10
   4  -6   2    8.80    1.20
  -5   6  -2  176.48   10.00
  -5   6  -2  143.09   10.20
   5  -6   2  166.88   10.00
   7   5  -2  111.19    6.90
  -7  -5   2  111.69    7.00
  -7  -5   2  111.49    6.90
   6   5  -2  156.28    9.50
   6   5  -2  153.48    9.40
   6   5  -2  155.58    9.60
  -6  -5   2  133.49    9.60
  -6  -5   2  159.68    9.60
  -6  -5   2  160.38    9.60
   5   5  -2   57.19    3.80
   5   5  -2   57.99    3.70
  -5  -5   2   53.09    3.90
  -5  -5   2   58.19    4.10
  -5  -5   2   53.09    5.70
  -5  -5   2   57.89    4.00
   4   5  -2   53.39    3.40
   4   5  -2   56.29    3.30
   4   5  -2   40.20    5.00
  -4  -5   2   54.69    3.60
  -4  -5   2   45.90    3.50
  -4  -5   2   47.10    3.70
  -4  -5   2   52.09    3.60
  -4  -5   2   47.50    5.10
   3   5  -2    4.20    2.00
   3   5  -2    4.00    0.60
   3   5  -2    4.50    0.70
  -3  -5   2    2.10    1.40
  -3  -5   2    3.40    1.00
  -3  -5   2    2.60    0.80
  -3  -5   2    4.40    2.30
  -3  -5   2    4.90    1.00
  -3  -5   2    2.30    1.00
  -3  -5   2    3.60    1.00
   2   5  -2  826.42   46.70
   2   5  -2  773.72   46.70
   2   5  -2  803.12   47.20
  -2  -5   2  763.12   47.20
  -2  -5   2  716.43   46.90
  -2  -5   2  762.22   46.90
  -2  -5   2  776.52   46.90
  -2  -5   2  725.03   46.80
   1   5  -2   15.00    1.30
   1   5  -2   14.50    1.90
   1   5  -2   17.20    1.20
  -1  -5   2   16.20    1.50
  -1  -5   2   14.60    1.40
   0   5  -2  366.36   24.70
   0   5  -2  423.66   25.00
   0   5  -2  388.26   24.80
   0   5  -2  417.56   24.70
   0   5  -2  435.96   24.60
   0   5  -2  385.46   24.70
   0  -5   2  413.76   24.90
  -1   5  -2  119.89    7.80
  -1   5  -2  125.49    7.60
  -1   5  -2  109.59    7.70
  -1   5  -2  127.69    8.00
  -1   5  -2  134.29    7.60
   1  -5   2  131.89    7.80
   1  -5   2  111.09    7.70
   1  -5   2  120.69    7.70
   1  -5   2  125.69    7.70
  -2   5  -2   41.80    3.40
  -2   5  -2   44.20    2.80
  -2   5  -2   41.80    3.30
  -2   5  -2   43.60    2.80
  -2   5  -2   38.70    2.80
   2  -5   2   37.30    3.40
   2  -5   2   43.60    2.90
   2  -5   2   41.50    2.80
   2  -5   2   43.50    2.90
  -3   5  -2   13.60    1.30
  -3   5  -2    8.60    1.70
  -3   5  -2   10.00    3.10
  -3   5  -2    8.30    1.20
  -3   5  -2   13.50    1.80
  -3   5  -2   12.60    1.20
  -3   5  -2   10.90    1.30
   3  -5   2    9.40    1.40
   3  -5   2   11.30    1.30
   3  -5   2    8.80    1.80
  -4   5  -2   14.10    1.40
  -4   5  -2   18.40    1.60
  -4   5  -2   17.90    1.60
   4  -5   2   15.70    1.40
   4  -5   2   15.10    1.60
   4  -5   2   16.90    1.40
  -5   5  -2  278.37   19.20
  -5   5  -2  312.67   19.30
  -5   5  -2  324.87   19.20
   5  -5   2  329.87   19.20
   5  -5   2  323.37   19.30
  -6   5  -2   15.30    1.10
  -6   5  -2   15.30    1.30
   7   4  -2  150.78    9.50
   7   4  -2  143.89    9.50
  -7  -4   2  168.98    9.60
  -7  -4   2  155.98    9.60
  -7  -4   2  148.99    9.60
   6   4  -2   77.69    5.00
   6   4  -2   80.79    5.10
   5   4  -2  182.78   13.30
   5   4  -2  217.38   12.90
   5   4  -2  243.38   13.10
  -5  -4   2  231.58   13.20
  -5  -4   2  181.28   13.90
  -5  -4   2  208.98   13.00
  -5  -4   2  212.58   13.00
  -5  -4   2  196.48   12.90
  -5  -4   2  207.88   13.10
   4   4  -2   24.80    3.00
   4   4  -2   26.10    2.00
  -4  -4   2   23.00    2.30
  -4  -4   2   29.00    2.40
  -4  -4   2   28.40    2.20
  -4  -4   2   28.50    2.80
  -4  -4   2   23.60    1.90
  -4  -4   2   25.20    2.10
  -4  -4   2   26.30    2.20
   3   4  -2   99.39    6.30
   3   4  -2  105.79    6.20
   3   4  -2  104.09    6.70
  -3  -4   2   93.39    6.30
  -3  -4   2  102.09    6.40
  -3  -4   2  101.39    6.40
  -3  -4   2  102.69    6.50
  -3  -4   2   97.39    6.50
  -3  -4   2  106.49    7.00
  -3  -4   2   93.99    6.40
   2   4  -2   65.69    3.70
   2   4  -2   58.89    4.70
   2   4  -2   63.79    4.10
  -2  -4   2   60.29    4.10
  -2  -4   2   58.29    4.00
  -2  -4   2   50.89    4.30
  -2  -4   2   61.49    4.10
  -2  -4   2   67.39    4.40
  -2  -4   2   55.69    4.00
  -2  -4   2   52.99    3.80
   1   4  -2  138.89    8.20
   1   4  -2  148.59    8.50
   1   4  -2  147.49    8.20
   1   4  -2  141.79    8.70
  -1  -4   2  128.99    8.30
  -1  -4   2  117.89    8.40
  -1  -4   2  138.69    8.40
  -1  -4   2  127.29    8.70
  -1  -4   2  119.69    8.30
  -1  -4   2  119.59    8.70
   0   4  -2 1759.12   99.29
   0   4  -2 1748.23   99.49
   0   4  -2 1806.12   99.49
   0   4  -2 1666.93   99.69
   0   4  -2 1794.12   99.39
   0   4  -2 1622.94   99.29
   0  -4   2 1413.16   99.29
   0  -4   2 1536.65   99.29
   0  -4   2 1577.34   99.39
   0  -4   2 1576.84   99.19
   0  -4   2 1528.55   99.49
   0  -4   2 1516.45   99.39
   0  -4   2 1704.93   99.39
  -1   4  -2  215.68   12.60
  -1   4  -2  210.58   12.30
  -1   4  -2  181.48   12.50
  -1   4  -2  218.48   12.50
  -1   4  -2  218.18   12.40
  -1   4  -2  217.78   12.40
  -1   4  -2  194.68   12.70
   1  -4   2  185.18   12.70
   1  -4   2  173.98   12.50
   1  -4   2  187.68   12.40
   1  -4   2  203.48   13.20
   1  -4   2  213.58   12.60
   1  -4   2  203.38   12.40
  -2   4  -2    1.20    0.40
  -2   4  -2    1.60    0.90
  -2   4  -2    1.20    1.10
  -2   4  -2    0.90    0.40
  -2   4  -2    0.30    0.30
  -2   4  -2    0.30    0.70
   2  -4   2    1.00    0.40
   2  -4   2    1.10    1.50
   2  -4   2    3.90    2.90
   2  -4   2    0.40    1.00
   2  -4   2    0.50    0.60
   2  -4   2    1.50    0.60
  -3   4  -2   70.69    4.50
  -3   4  -2   67.09    4.40
  -3   4  -2   70.29    4.50
  -3   4  -2   74.99    4.60
  -3   4  -2   68.49    4.70
  -3   4  -2   61.79    4.90
   3  -4   2   68.59    4.50
   3  -4   2   71.89    4.60
   3  -4   2   62.89    4.90
   3  -4   2   73.99    4.50
  -4   4  -2   90.79    5.20
  -4   4  -2   73.29    5.20
  -4   4  -2   76.29    5.10
  -4   4  -2   82.79    5.30
  -4   4  -2   78.49    5.10
  -4   4  -2   74.59    5.50
   4  -4   2   84.49    5.10
   4  -4   2   84.29    5.20
   4  -4   2   73.39    5.20
   4  -4   2   81.29    5.10
   4  -4   2   70.99    5.80
  -5   4  -2    0.20    0.90
  -5   4  -2    0.70    0.60
  -5   4  -2    1.30    1.00
   5  -4   2   -0.20    0.80
  -6   4  -2    7.50    0.90
  -6   4  -2    8.30    1.30
   6  -4   2    7.30    1.10
   6  -4   2    6.60    0.90
   6  -4   2    6.70    0.90
   7   3  -2   72.79    4.70
   7   3  -2   70.19    4.70
  -7  -3   2   71.19    4.80
  -7  -3   2   85.69    5.00
  -7  -3   2   71.09    4.70
  -7  -3   2   69.99    4.80
   6   3  -2  366.76   22.80
   6   3  -2  366.96   22.80
  -6  -3   2  377.36   22.90
  -6  -3   2  362.46   22.70
  -6  -3   2  399.86   22.90
  -6  -3   2  372.36   23.00
  -6  -3   2  360.26   22.80
   5   3  -2   10.20    1.30
   5   3  -2    9.10    1.00
  -5  -3   2    9.10    1.40
  -5  -3   2   14.40    3.00
  -5  -3   2    8.50    1.50
  -5  -3   2    8.70    1.30
  -5  -3   2    7.10    1.30
   4   3  -2    7.30    0.80
   4   3  -2    5.90    0.90
   4   3  -2    9.90    1.80
  -4  -3   2    6.20    1.00
  -4  -3   2    8.20    1.50
  -4  -3   2    7.30    1.30
  -4  -3   2    6.30    1.50
   3   3  -2  138.19    8.70
   3   3  -2  147.99    8.40
   3   3  -2  137.69    8.90
  -3  -3   2  127.39    8.60
  -3  -3   2  148.29    9.00
  -3  -3   2  135.49    8.60
  -3  -3   2  128.59    8.60
  -3  -3   2  133.59    8.60
   2   3  -2   50.49    3.70
   2   3  -2   46.60    3.20
   2   3  -2   53.39    3.20
   2   3  -2   52.89    3.60
   2   3  -2   49.50    3.90
   2   3  -2   53.19    3.40
  -2  -3   2   47.30    3.60
  -2  -3   2   42.90    3.50
  -2  -3   2   54.49    3.60
   1   3  -2   99.29    6.90
   1   3  -2  119.09    7.20
   1   3  -2  116.79    6.90
   1   3  -2  115.29    7.20
  -1  -3   2  113.89    7.00
  -1  -3   2  107.79    7.10
  -1  -3   2  103.99    7.10
  -1  -3   2  119.69    7.20
   0   3  -2  139.39    8.10
   0   3  -2  122.09    8.20
   0   3  -2  128.39    8.20
   0   3  -2  127.69    8.30
   0   3  -2  138.29    8.30
   0   3  -2  135.69    8.20
   0  -3   2  124.09    8.30
   0  -3   2  134.39    8.40
   0  -3   2  139.09    8.20
  -1   3  -2  141.09    8.70
  -1   3  -2  148.89    8.80
  -1   3  -2  151.88    8.70
  -1   3  -2  133.59    9.00
  -1   3  -2  146.49    8.70
   1  -3   2  129.89    9.00
   1  -3   2  144.89    8.90
   1  -3   2  143.59    8.70
   1  -3   2  139.09    9.00
   1  -3   2  133.09    8.70
  -2   3  -2   25.00    2.20
  -2   3  -2   26.60    1.80
  -2   3  -2   22.50    1.60
  -2   3  -2   25.00    1.60
  -2   3  -2   23.60    1.80
   2  -3   2   19.60    1.70
   2  -3   2   22.10    2.20
   2  -3   2   24.20    1.70
   2  -3   2   22.20    2.60
   2  -3   2   20.90    1.90
   2  -3   2   23.60    1.90
   2  -3   2   23.30    1.70
   2  -3   2   22.30    2.20
  -3   3  -2   48.50    3.20
  -3   3  -2   52.49    3.20
  -3   3  -2   47.60    3.40
  -3   3  -2   42.10    4.30
  -3   3  -2   47.90    3.20
  -3   3  -2   50.29    3.50
  -3   3  -2   51.99    3.40
  -3   3  -2   48.80    3.30
   3  -3   2   45.80    3.30
   3  -3   2   43.10    4.70
   3  -3   2   48.70    3.40
   3  -3   2   49.50    3.20
   3  -3   2   48.90    3.20
   3  -3   2   50.49    3.50
  -4   3  -2  286.77   17.80
  -4   3  -2  295.87   17.70
  -4   3  -2  298.27   17.70
  -4   3  -2  301.57   17.70
  -4   3  -2  249.18   17.70
   4  -3   2  275.47   17.90
   4  -3   2  286.67   17.70
   4  -3   2  296.07   17.60
   4  -3   2  289.47   17.60
  -5   3  -2    0.70    0.70
  -5   3  -2   -1.20    1.20
  -5   3  -2   -1.00    0.90
  -5   3  -2    0.20    0.60
  -5   3  -2    3.20    1.50
  -5   3  -2   -0.10    0.80
   5  -3   2    0.80    1.00
   5  -3   2    0.20    1.00
   5  -3   2   -0.10    0.70
   5  -3   2   -3.20    1.90
  -6   3  -2  656.23   46.20
   6  -3   2  748.23   46.30
   6  -3   2  835.22   46.20
   6  -3   2  794.42   46.10
  -7   3  -2    7.40    1.00
  -7   3  -2    9.90    0.90
   7  -3   2    6.90    1.40
   7  -3   2   10.20    0.90
   7  -3   2   10.00    1.10
   7   2  -2   12.30    1.40
   7   2  -2   10.60    1.50
  -7  -2   2   12.40    1.70
  -7  -2   2   11.90    1.30
  -7  -2   2   14.40    1.40
  -7  -2   2   11.70    1.30
   6   2  -2   -1.70    1.90
   6   2  -2    1.00    0.70
   6   2  -2    2.40    0.80
   6   2  -2    2.10    0.90
  -6  -2   2   -0.60    3.80
  -6  -2   2    1.10    0.80
  -6  -2   2    1.60    0.70
  -6  -2   2    0.90    0.80
  -6  -2   2    1.60    0.70
  -6  -2   2    2.30    1.10
   5   2  -2  648.34   37.20
   5   2  -2  544.15   37.10
   5   2  -2  658.53   37.20
   5   2  -2  618.34   37.50
  -5  -2   2  600.54   37.30
  -5  -2   2  569.64   37.90
  -5  -2   2  620.94   37.30
  -5  -2   2  624.94   37.40
  -5  -2   2  618.84   37.30
  -5  -2   2  597.94   37.20
   4   2  -2    7.40    0.80
   4   2  -2    7.20    1.40
   4   2  -2    8.00    1.20
   4   2  -2    6.80    1.20
   4   2  -2    7.30    0.90
  -4  -2   2    7.20    1.10
  -4  -2   2    6.20    1.10
  -4  -2   2    6.40    1.00
  -4  -2   2    6.80    1.10
  -4  -2   2    7.10    1.10
  -4  -2   2    7.40    1.30
  -4  -2   2    9.00    1.20
   3   2  -2    0.80    2.50
   3   2  -2    1.50    1.20
   3   2  -2    1.50    0.40
   3   2  -2   -0.10    0.90
   3   2  -2    0.90    0.50
  -3  -2   2    1.00    1.20
  -3  -2   2    0.00    0.90
  -3  -2   2    1.80    0.70
  -3  -2   2   -0.10    0.70
  -3  -2   2    0.70    0.80
  -3  -2   2    2.20    0.70
   2   2  -2   26.40    1.90
   2   2  -2   27.70    2.10
   2   2  -2   29.50    2.00
   2   2  -2   26.80    1.70
   2   2  -2   24.40    1.90
   2   2  -2   26.60    2.40
  -2  -2   2   26.80    2.00
  -2  -2   2   24.80    2.00
   1   2  -2 1007.20   62.09
   1   2  -2 1084.39   62.19
   1   2  -2 1027.70   62.19
   1   2  -2 1031.60   62.19
   1   2  -2 1071.09   62.29
  -1  -2   2 1018.90   62.19
  -1  -2   2  931.11   62.09
  -1  -2   2 1055.79   62.19
  -1  -2   2  977.30   62.19
   0   2  -2 4055.89  252.77
   0   2  -2 3972.30  252.37
   0   2  -2 3846.72  252.47
   0   2  -2 4273.67  252.87
   0   2  -2 4197.58  252.57
   0   2  -2 4242.78  252.87
   0   2  -2 4257.57  252.97
   0  -2   2 4313.07  252.87
   0  -2   2 4128.89  252.47
   0  -2   2 4317.47  253.17
   0  -2   2 4138.09  252.57
  -1   2  -2  531.85   33.40
  -1   2  -2  595.14   33.50
  -1   2  -2  574.54   33.50
  -1   2  -2  582.54   33.40
  -1   2  -2  551.14   33.40
  -1   2  -2  532.05   33.30
  -1   2  -2  547.95   33.50
   1  -2   2  542.15   33.50
   1  -2   2  519.15   33.50
   1  -2   2  578.44   33.40
   1  -2   2  560.74   33.50
   1  -2   2  498.05   33.30
   1  -2   2  523.15   33.50
  -2   2  -2  418.26   26.40
  -2   2  -2  453.35   26.20
  -2   2  -2  453.05   26.40
  -2   2  -2  437.36   26.30
   2  -2   2  422.16   26.30
   2  -2   2  443.16   26.40
   2  -2   2  404.86   26.20
   2  -2   2  407.66   26.40
   2  -2   2  441.36   26.40
   2  -2   2  422.26   26.30
  -3   2  -2    4.50    0.70
  -3   2  -2    4.30    0.60
  -3   2  -2    4.30    0.90
  -3   2  -2    5.10    0.70
  -3   2  -2    5.20    1.20
  -3   2  -2    4.70    1.10
   3  -2   2    3.50    0.70
   3  -2   2    2.70    1.20
   3  -2   2    7.40    1.80
   3  -2   2    6.40    0.80
   3  -2   2    4.80    0.70
   3  -2   2    4.40    0.60
  -4   2  -2  203.58   14.80
  -4   2  -2  221.88   14.00
  -4   2  -2  214.78   14.10
  -4   2  -2  241.98   14.00
  -4   2  -2  233.08   14.10
  -4   2  -2  238.38   14.10
  -4   2  -2  241.18   14.20
   4  -2   2  245.08   14.20
   4  -2   2  218.08   13.90
   4  -2   2  213.08   14.20
   4  -2   2  225.98   13.90
   4  -2   2  228.28   14.00
  -5   2  -2  216.18   12.80
  -5   2  -2  177.38   12.80
  -5   2  -2  216.78   12.80
  -5   2  -2  200.38   12.90
  -5   2  -2  213.38   12.70
  -5   2  -2  211.08   12.70
  -5   2  -2  202.38   12.70
   5  -2   2  217.68   12.70
   5  -2   2  210.08   12.70
   5  -2   2  184.38   12.80
   5  -2   2  205.08   13.00
  -6   2  -2  291.37   16.60
  -6   2  -2  285.67   16.50
  -6   2  -2  278.07   16.50
  -6   2  -2  294.17   16.50
  -6   2  -2  249.08   16.90
   6  -2   2  243.38   16.90
   6  -2   2  236.28   16.60
   6  -2   2  258.37   16.40
   6  -2   2  249.58   16.40
   6  -2   2  275.87   16.40
  -7   2  -2    0.20    0.80
  -7   2  -2    0.60    0.50
   7  -2   2   -0.10    0.90
   7  -2   2    0.90    0.50
   7  -2   2    0.30    1.60
   7   1  -2   14.20    1.30
   7   1  -2   13.80    1.50
   7   1  -2   13.60    1.80
  -7  -1   2   14.30    1.70
  -7  -1   2   16.60    1.40
  -7  -1   2   14.20    1.50
   6   1  -2    1.10    0.80
   6   1  -2    2.20    0.80
   6   1  -2    3.10    1.90
   6   1  -2    1.50    0.80
  -6  -1   2    2.20    0.90
  -6  -1   2    1.50    1.10
  -6  -1   2    0.30    1.10
  -6  -1   2    0.40    0.80
  -6  -1   2    0.50    3.10
  -6  -1   2    1.10    0.80
   5   1  -2  172.78   10.70
   5   1  -2  178.88   10.40
   5   1  -2  160.48   10.40
  -5  -1   2  164.28   10.40
  -5  -1   2  175.08   10.50
  -5  -1   2  172.38   10.50
  -5  -1   2  168.88   10.40
  -5  -1   2  146.19   11.00
  -5  -1   2  164.18   10.40
   4   1  -2  200.28   12.80
   4   1  -2  214.68   12.70
   4   1  -2  209.98   12.80
   4   1  -2  202.48   12.90
   4   1  -2  220.58   12.90
  -4  -1   2  200.68   12.80
  -4  -1   2  194.08   13.50
  -4  -1   2  219.88   12.90
  -4  -1   2  192.98   12.80
  -4  -1   2  211.48   13.20
  -4  -1   2  211.08   12.80
  -4  -1   2  209.68   12.80
   3   1  -2  728.93   43.40
   3   1  -2  704.03   43.30
   3   1  -2  696.23   43.30
   3   1  -2  666.13   43.50
   3   1  -2  733.53   43.50
  -3  -1   2  714.23   43.30
  -3  -1   2  672.63   43.50
  -3  -1   2  780.42   43.70
   2   1  -2   29.40    2.40
   2   1  -2   30.10    2.00
   2   1  -2   27.00    2.00
   2   1  -2   30.30    2.10
   2   1  -2   30.10    2.10
  -2  -1   2   30.40    1.90
  -2  -1   2   31.40    2.10
  -2  -1   2   29.30    2.10
  -2  -1   2   29.10    1.90
   1   1  -2    6.60    0.90
   1   1  -2    6.40    0.70
   1   1  -2    7.40    0.90
   1   1  -2    8.80    1.10
   1   1  -2    7.10    0.90
  -1  -1   2    6.80    0.90
  -1  -1   2    7.80    0.90
  -1  -1   2    7.90    0.90
   0   1  -2    7.40    0.60
   0   1  -2    8.40    0.80
   0   1  -2    6.90    0.60
   0   1  -2    8.40    0.70
   0   1  -2    8.30    0.70
   0   1  -2    8.70    0.90
   0  -1   2    7.90    0.70
   0  -1   2    9.00    0.80
   0  -1   2    8.40    1.00
  -1   1  -2 2597.84  152.28
  -1   1  -2 2415.06  151.88
  -1   1  -2 2679.13  152.08
  -1   1  -2 2549.15  152.08
  -1   1  -2 2617.34  151.88
  -1   1  -2 2217.88  151.68
  -1   1  -2 2612.44  152.08
   1  -1   2 2608.94  152.18
   1  -1   2 2505.15  151.98
   1  -1   2 2531.65  151.98
   1  -1   2 2378.86  151.98
   1  -1   2 2426.26  151.98
   1  -1   2 2342.07  151.68
  -2   1  -2  347.57   20.70
  -2   1  -2  305.47   20.60
  -2   1  -2  340.87   20.80
  -2   1  -2  344.77   20.60
  -2   1  -2  350.06   20.70
  -2   1  -2  315.57   20.60
   2  -1   2  361.96   20.80
   2  -1   2  351.06   20.80
   2  -1   2  347.87   20.70
   2  -1   2  319.67   20.60
  -3   1  -2    1.60    0.50
  -3   1  -2    1.70    0.30
  -3   1  -2    2.90    0.80
  -3   1  -2    2.30    1.10
   3  -1   2    1.60    0.40
   3  -1   2    1.50    0.50
   3  -1   2    1.20    0.30
   3  -1   2    1.20    0.70
   3  -1   2    1.00    1.00
   3  -1   2    2.70    0.50
  -4   1  -2  197.18   12.40
  -4   1  -2  185.98   12.40
  -4   1  -2  197.08   12.80
  -4   1  -2  180.38   12.40
  -4   1  -2  203.68   12.40
  -4   1  -2  199.18   12.40
  -4   1  -2  215.78   12.30
   4  -1   2  202.18   12.30
   4  -1   2  208.98   12.30
   4  -1   2  196.58   12.30
   4  -1   2  219.78   12.50
   4  -1   2  197.58   12.70
   4  -1   2  196.68   13.00
  -5   1  -2   30.20    2.10
  -5   1  -2   29.10    2.10
  -5   1  -2   28.80    2.10
  -5   1  -2   28.20    2.30
  -5   1  -2   27.30    2.40
  -5   1  -2   28.20    2.30
   5  -1   2   29.70    2.50
   5  -1   2   27.90    2.00
   5  -1   2   28.10    2.10
   5  -1   2   30.20    2.00
  -6   1  -2   75.89    6.00
  -6   1  -2   81.39    5.30
  -6   1  -2   79.89    5.30
  -6   1  -2   85.49    5.40
  -6   1  -2   78.69    5.40
  -6   1  -2   80.59    5.30
   6  -1   2   86.59    5.30
   6  -1   2   81.39    5.20
   6  -1   2   78.89    5.80
   6  -1   2   83.89    5.20
   7  -1   2   59.29    3.80
   7  -1   2   56.89    4.00
  -8   1  -2   39.10    2.50
  -8   1  -2   36.10    2.40
   8  -1   2   37.60    2.40
   8  -1   2   34.30    3.00
   7   0  -2   32.80    2.20
   7   0  -2   30.50    2.40
  -7   0   2   35.50    2.30
  -7   0   2   33.00    2.50
  -7   0   2   31.90    2.60
  -7   0   2   31.30    2.30
   6   0  -2  301.97   18.20
   6   0  -2  280.97   18.20
   6   0  -2  263.37   18.60
   6   0  -2  297.87   18.20
  -6   0   2  312.47   18.20
  -6   0   2  302.57   18.20
  -6   0   2  291.27   18.20
  -6   0   2  296.27   18.20
  -6   0   2  314.07   18.30
   5   0  -2  105.49    6.60
   5   0  -2  106.59    6.90
   5   0  -2  120.09    6.70
   5   0  -2   99.69    6.60
  -5   0   2  101.69    7.40
  -5   0   2  103.79    6.70
  -5   0   2  102.09    6.70
  -5   0   2  102.99    6.80
  -5   0   2  100.79    6.60
   4   0  -2   21.80    1.60
   4   0  -2   22.40    1.60
   4   0  -2   23.00    1.80
   4   0  -2   22.20    1.60
   4   0  -2   16.20    2.70
  -4   0   2   21.90    1.80
  -4   0   2   19.60    1.80
  -4   0   2   22.00    2.20
  -4   0   2   20.10    2.10
  -4   0   2   21.10    3.60
  -4   0   2   20.60    1.80
  -4   0   2   22.20    1.60
  -4   0   2   22.40    1.80
   3   0  -2   32.90    2.40
   3   0  -2   33.20    2.40
   3   0  -2   33.00    2.30
   3   0  -2   33.80    2.60
   3   0  -2   32.80    3.00
   3   0  -2   33.50    2.20
  -3   0   2   36.20    2.20
  -3   0   2   34.20    2.30
  -3   0   2   32.90    2.70
   2   0  -2  599.94   35.20
   2   0  -2  615.14   35.30
   2   0  -2  571.24   35.10
   2   0  -2  578.74   35.50
   2   0  -2  566.54   35.20
   2   0  -2  581.74   35.30
  -2   0   2  542.05   35.10
  -2   0   2  586.44   35.30
  -2   0   2  533.75   35.10
  -2   0   2  597.34   35.30
  -2   0   2  591.54   35.20
  -2   0   2  576.24   35.30
   1   0  -2 3176.28  223.78
   1   0  -2 3841.92  224.28
   1   0  -2 3753.02  224.28
   1   0  -2 3889.51  224.18
   1   0  -2 3730.13  224.48
  -1   0   2 4016.80  224.38
  -1   0   2 3916.31  224.28
  -1   0   2 3715.73  224.38
  -1   0   2 3359.36  223.78
  -1   0   2 3482.25  223.78
   0   0  -2   10.30    0.90
   0   0  -2   10.80    0.80
   0   0  -2    9.20    0.70
   0   0  -2    8.70    0.80
   0   0  -2    9.90    0.80
   0   0   2    9.70    0.80
   0   0   2   10.10    0.80
   0   0   2   10.30    0.80
   0   0   2   10.40    0.90
  -1   0  -2 1833.82  107.29
  -1   0  -2 1814.82  107.19
  -1   0  -2 1700.53  107.19
  -1   0  -2 1688.13  107.19
  -1   0  -2 1682.53  107.39
   1   0   2 1791.12  107.49
   1   0   2 1569.84  106.99
   1   0   2 1905.61  107.29
   1   0   2 1801.72  107.19
   1   0   2 1841.92  107.29
  -2   0  -2  824.72   49.99
  -2   0  -2  837.72   49.99
  -2   0  -2  848.62   49.99
  -2   0  -2  837.42   50.09
   2   0   2  861.11   50.09
   2   0   2  800.32   50.19
   2   0   2  853.41   50.09
   2   0   2  772.62   49.99
   2   0   2  770.12   50.09
  -3   0  -2  227.38   13.90
  -3   0  -2  228.18   13.90
  -3   0  -2  220.38   14.00
   3   0   2  226.48   14.20
   3   0   2  251.37   13.90
   3   0   2  234.58   14.00
   3   0   2  225.38   14.10
   3   0   2  235.98   14.00
   3   0   2  195.38   13.90
  -4   0  -2  110.69    7.40
  -4   0  -2  110.99    7.40
  -4   0  -2  106.79    7.30
  -4   0  -2  115.09    7.60
  -4   0  -2  114.69    7.30
  -4   0  -2  108.39    7.40
  -4   0  -2  131.29    7.30
  -4   0  -2  126.89    7.40
   4   0   2  123.69    7.20
   4   0   2  112.19    7.30
   4   0   2  118.09    7.80
   4   0   2  110.99    7.30
   4   0   2  123.79    7.80
   4   0   2  123.09    7.40
   4   0   2  126.69    7.70
  -5   0  -2    9.00    1.30
  -5   0  -2   12.20    1.20
  -5   0  -2   14.50    1.20
  -5   0  -2   11.00    1.40
  -5   0  -2   12.20    1.10
  -5   0  -2   12.60    1.60
  -5   0  -2   11.80    1.60
  -5   0  -2   11.40    1.40
   5   0   2   12.50    1.10
   5   0   2   14.60    1.70
   5   0   2   11.40    1.20
   5   0   2   12.30    1.30
  -6   0  -2  381.56   24.00
  -6   0  -2  396.76   23.60
  -6   0  -2  394.76   23.70
  -6   0  -2  376.16   23.60
  -6   0  -2  379.46   23.60
  -6   0  -2  388.66   23.60
  -6   0  -2  383.66   23.60
   6   0   2  393.96   23.50
   6   0   2  397.76   23.50
   6   0   2  353.16   23.50
  -7   0  -2   62.29    4.10
  -7   0  -2   60.49    4.00
  -7   0  -2   57.19    4.00
   7   0   2   65.49    4.10
   7   0   2   56.29    4.00
  -8   0  -2  108.19    7.20
  -8   0  -2  122.79    7.40
  -8   0  -2  126.19    7.30
   8   0   2  121.09    7.20
   8   0   2  105.59    7.40
   7  -1  -2  102.89    5.50
  -7   1   2   82.49    5.70
  -7   1   2   87.49    5.60
  -7   1   2   94.79    5.60
  -7   1   2   73.69    5.60
   6  -1  -2  268.27   15.60
   6  -1  -2  232.78   15.70
   6  -1  -2  222.78   15.50
  -6   1   2  265.47   15.70
  -6   1   2  269.47   15.70
  -6   1   2  275.87   15.70
  -6   1   2  237.38   15.70
   5  -1  -2    8.50    1.10
   5  -1  -2   11.70    2.70
   5  -1  -2    6.70    0.90
   5  -1  -2    6.30    1.20
   5  -1  -2    7.00    1.20
   5  -1  -2    7.90    1.30
  -5   1   2    8.50    1.50
  -5   1   2    8.80    1.20
  -5   1   2    8.40    1.40
  -5   1   2    8.10    1.10
   4  -1  -2  677.23   38.00
   4  -1  -2  624.94   37.80
   4  -1  -2  628.94   37.80
   4  -1  -2  650.33   37.80
   4  -1  -2  615.64   37.80
   4  -1  -2  539.15   37.80
  -4   1   2  628.84   37.90
  -4   1   2  646.94   37.80
  -4   1   2  600.24   37.90
  -4   1   2  596.04   37.90
  -4   1   2  640.34   37.90
  -4   1   2  624.34   37.90
  -4   1   2  595.54   38.10
   3  -1  -2  177.88   12.20
   3  -1  -2  211.28   12.30
   3  -1  -2  200.38   12.20
   3  -1  -2  203.58   12.50
   3  -1  -2  196.58   12.20
   3  -1  -2  192.28   13.00
   3  -1  -2  203.48   12.20
  -3   1   2  205.88   12.50
  -3   1   2  200.98   12.50
  -3   1   2  216.88   12.20
  -3   1   2  215.58   12.30
  -3   1   2  187.38   12.30
  -3   1   2  185.78   12.20
  -3   1   2  192.08   12.20
   2  -1  -2  216.88   13.80
   2  -1  -2  203.58   13.60
   2  -1  -2  215.98   13.60
   2  -1  -2  191.18   13.60
   2  -1  -2  234.58   13.80
   2  -1  -2  237.88   13.60
   2  -1  -2  224.08   13.90
  -2   1   2  217.78   13.80
  -2   1   2  238.78   13.60
  -2   1   2  240.08   13.60
  -2   1   2  223.88   13.70
   1  -1  -2 1419.76   87.09
   1  -1  -2 1409.16   87.29
   1  -1  -2 1452.85   87.09
   1  -1  -2 1430.56   87.19
   1  -1  -2 1455.95   87.19
  -1   1   2 1510.05   87.49
  -1   1   2 1482.95   87.19
  -1   1   2 1452.85   87.29
  -1   1   2 1260.77   86.99
  -1   1   2 1467.45   87.09
   0  -1  -2  624.14   37.70
   0  -1  -2  592.54   37.70
   0  -1  -2  650.83   37.80
   0  -1  -2  605.24   37.70
   0  -1  -2  605.24   37.70
   0   1   2  630.74   37.70
   0   1   2  645.44   37.80
   0   1   2  627.54   37.70
   0   1   2  603.04   37.70
  -1  -1  -2   19.60    1.30
  -1  -1  -2   19.60    1.40
  -1  -1  -2   19.30    1.50
  -1  -1  -2   21.20    1.30
   1   1   2   21.40    1.30
   1   1   2   17.60    1.30
   1   1   2   21.40    1.30
   1   1   2   20.90    1.50
  -2  -1  -2  302.57   17.90
  -2  -1  -2  279.17   17.80
  -2  -1  -2  275.87   17.70
  -2  -1  -2  286.77   17.70
   2   1   2  302.27   17.70
   2   1   2  268.57   17.70
   2   1   2  297.27   17.90
   2   1   2  311.17   17.70
  -3  -1  -2  432.96   28.20
  -3  -1  -2  456.05   28.30
  -3  -1  -2  441.16   28.20
  -3  -1  -2  504.05   28.40
   3   1   2  494.75   28.60
   3   1   2  496.75   28.30
   3   1   2  421.96   28.10
   3   1   2  458.75   28.20
   3   1   2  461.55   28.20
  -4  -1  -2 1390.76   80.39
  -4  -1  -2 1317.27   80.49
  -4  -1  -2 1244.78   80.49
  -4  -1  -2 1214.28   80.39
  -4  -1  -2 1249.68   80.39
  -4  -1  -2 1496.35   80.69
  -4  -1  -2 1239.48   80.49
   4   1   2 1247.48   80.29
   4   1   2 1305.17   80.49
   4   1   2 1439.46   80.49
   4   1   2 1330.37   80.49
   4   1   2 1371.36   80.39
   4   1   2 1352.86   80.89
  -5  -1  -2  391.16   22.40
  -5  -1  -2  345.97   22.10
  -5  -1  -2  360.76   22.10
  -5  -1  -2  339.57   22.00
  -5  -1  -2  381.36   22.10
  -5  -1  -2  385.96   22.50
  -5  -1  -2  358.86   22.10
  -5  -1  -2  343.97   22.20
   5   1   2  364.56   22.00
   5   1   2  349.47   22.00
   5   1   2  379.86   22.20
   5   1   2  328.37   22.00
  -6  -1  -2   32.30    2.50
  -6  -1  -2   32.10    2.60
  -6  -1  -2   31.50    2.50
  -6  -1  -2   30.60    2.30
  -6  -1  -2   30.40    3.20
  -6  -1  -2   33.70    2.40
   6   1   2   31.00    2.40
   6   1   2   31.20    2.30
   6   1   2   39.80    3.20
  -7  -1  -2    6.00    1.00
  -7  -1  -2    4.80    0.90
  -7  -1  -2    2.60    1.10
  -7  -1  -2    3.00    0.80
  -7  -1  -2    3.90    0.90
   7   1   2    4.30    1.00
   7   1   2    3.60    0.80
  -8  -1  -2   10.50    1.20
  -8  -1  -2    8.60    1.10
  -8  -1  -2    9.70    1.00
  -8  -1  -2    9.60    1.10
   8   1   2    9.10    1.00
   8   1   2   10.20    1.40
   8   1   2    9.30    1.20
   7  -2  -2   25.20    1.60
   7  -2  -2   23.60    2.40
  -7   2   2   21.80    1.80
  -7   2   2   23.60    1.80
   6  -2  -2  164.18   10.20
   6  -2  -2  157.18   10.40
  -6   2   2  168.68   10.40
  -6   2   2  174.78   10.40
  -6   2   2  158.18   10.30
   5  -2  -2    0.80    2.10
   5  -2  -2    2.10    1.00
   5  -2  -2    2.80    1.60
   5  -2  -2    1.40    0.70
   5  -2  -2    1.50    0.90
  -5   2   2    1.40    1.90
  -5   2   2    1.70    1.10
  -5   2   2    2.10    1.00
  -5   2   2    1.30    1.00
  -5   2   2    1.00    1.10
   4  -2  -2    2.60    0.70
   4  -2  -2    3.90    1.20
   4  -2  -2    3.30    1.90
   4  -2  -2    4.10    0.80
   4  -2  -2    3.70    0.80
   4  -2  -2    3.70    1.00
  -4   2   2    3.70    0.80
  -4   2   2    3.30    1.00
  -4   2   2    4.70    1.10
  -4   2   2    3.30    1.00
  -4   2   2    6.10    1.10
  -4   2   2    3.90    0.70
   3  -2  -2    6.30    1.00
   3  -2  -2    6.10    0.90
   3  -2  -2    6.50    0.70
   3  -2  -2    6.60    1.90
   3  -2  -2   11.00    5.00
   3  -2  -2    6.50    1.00
   3  -2  -2    5.70    0.70
  -3   2   2    5.70    1.20
  -3   2   2    5.40    0.90
  -3   2   2    5.90    0.70
  -3   2   2    6.20    1.00
  -3   2   2    4.30    1.30
  -3   2   2    4.50    1.50
   2  -2  -2 1713.23  107.39
   2  -2  -2 1852.11  107.59
   2  -2  -2 1692.23  107.69
   2  -2  -2 1576.34  107.59
   2  -2  -2 1935.31  107.49
  -2   2   2 1693.23  107.69
  -2   2   2 1587.24  107.39
  -2   2   2 1765.82  107.49
  -2   2   2 1906.51  107.59
  -2   2   2 1866.31  107.69
  -2   2   2 1879.91  107.69
   1  -2  -2   26.50    2.10
   1  -2  -2   25.10    1.90
   1  -2  -2   24.90    2.10
   1  -2  -2   22.20    2.00
   1  -2  -2   29.10    1.80
  -1   2   2   27.10    1.80
  -1   2   2   22.60    1.70
  -1   2   2   27.60    1.80
  -1   2   2   28.00    1.90
  -1   2   2   22.40    1.80
  -1   2   2   27.20    2.00
   0  -2  -2  225.08   13.20
   0  -2  -2  201.98   13.10
   0   2   2  199.08   13.00
   0   2   2  215.38   13.10
   0   2   2  220.68   13.20
   0   2   2  224.18   13.10
  -1  -2  -2  275.17   17.20
  -1  -2  -2  247.38   17.00
  -1  -2  -2  282.27   17.00
   1   2   2  280.67   17.00
   1   2   2  282.57   17.00
   1   2   2  292.17   17.10
   1   2   2  293.87   17.00
  -2  -2  -2  730.53   45.60
  -2  -2  -2  717.33   45.60
   2   2   2  795.62   45.70
  -3  -2  -2   13.10    1.20
   3   2   2   13.50    1.10
   3   2   2   13.20    1.00
   3   2   2   13.40    1.00
  -4  -2  -2    2.20    0.70
  -4  -2  -2    2.20    0.60
  -4  -2  -2    3.40    0.80
  -4  -2  -2    2.60    1.00
  -4  -2  -2    1.90    0.50
  -4  -2  -2    1.70    0.60
  -4  -2  -2    1.60    0.50
   4   2   2    1.10    0.90
   4   2   2    2.50    0.70
   4   2   2    3.30    1.60
   4   2   2    1.70    0.40
  -5  -2  -2  117.09    8.00
  -5  -2  -2  123.29    8.00
  -5  -2  -2  127.49    8.00
  -5  -2  -2  133.29    8.30
  -5  -2  -2  141.39    8.00
  -5  -2  -2  120.39    7.90
  -5  -2  -2  129.19    8.50
  -5  -2  -2  123.99    8.20
  -5  -2  -2  132.89    8.10
  -5  -2  -2  128.79    8.00
   5   2   2  131.99    8.10
   5   2   2  137.09    7.90
   5   2   2  111.99    8.40
   5   2   2  121.89    7.90
  -6  -2  -2   86.19    6.40
  -6  -2  -2  100.99    6.70
  -6  -2  -2   95.79    6.80
  -6  -2  -2   93.89    6.30
  -6  -2  -2  109.99    6.50
  -6  -2  -2   98.29    6.60
  -6  -2  -2  106.99    6.60
  -6  -2  -2  105.29    6.40
   6   2   2  106.69    6.30
   6   2   2  102.19    6.40
  -7  -2  -2   69.29    4.60
  -7  -2  -2   67.09    4.50
  -7  -2  -2   66.69    4.50
  -7  -2  -2   68.69    4.50
   7   2   2   66.59    4.40
   7   2   2   65.49    4.50
   7   2   2   78.79    6.40
  -8  -2  -2    4.20    0.70
  -8  -2  -2    5.00    0.80
   8   2   2    4.20    0.80
   8   2   2    4.70    0.90
   8   2   2    4.50    0.70
   6  -3  -2   25.00    2.10
   6  -3  -2   24.00    1.80
  -6   3   2   21.60    1.80
  -6   3   2   21.30    2.00
  -6   3   2   26.50    2.20
   5  -3  -2   82.69    5.20
   5  -3  -2   79.19    5.30
   5  -3  -2   79.39    5.00
  -5   3   2   77.09    5.20
  -5   3   2   72.19    5.20
  -5   3   2   85.79    5.30
   4  -3  -2  164.98   10.40
   4  -3  -2  176.38   10.20
   4  -3  -2  169.18   10.20
   4  -3  -2  157.78   11.10
  -4   3   2  161.28   10.40
  -4   3   2  160.48   10.30
  -4   3   2  168.48   10.30
  -4   3   2  177.08   10.50
  -4   3   2  170.18   10.30
  -4   3   2  141.89   10.30
   3  -3  -2   12.20    1.40
   3  -3  -2   11.60    1.20
   3  -3  -2    9.10    1.70
   3  -3  -2    7.50    1.40
  -3   3   2   11.10    1.20
  -3   3   2   13.00    1.30
  -3   3   2   13.00    1.80
  -3   3   2   11.50    1.10
  -3   3   2   11.40    1.10
  -3   3   2   11.00    1.30
   2  -3  -2    8.00    1.20
   2  -3  -2   10.10    1.40
   2  -3  -2    6.70    0.90
   2  -3  -2    8.00    1.60
   2  -3  -2    5.30    1.60
   2  -3  -2    7.40    0.90
   2  -3  -2    9.70    1.40
  -2   3   2    7.60    1.30
  -2   3   2    7.40    0.90
  -2   3   2    7.20    3.40
  -2   3   2    7.80    1.00
  -2   3   2    8.40    0.70
  -2   3   2    7.60    0.90
   1  -3  -2   50.59    3.90
   1  -3  -2   53.49    3.60
   1  -3  -2   57.19    3.90
   1  -3  -2   51.89    3.60
   1  -3  -2   55.19    3.50
  -1   3   2   56.89    3.50
  -1   3   2   58.29    4.20
  -1   3   2   55.29    3.60
  -1   3   2   48.70    3.50
  -1   3   2   56.79    3.70
  -1   3   2   59.59    3.50
   0  -3  -2   81.99    5.10
   0  -3  -2   73.49    5.10
   0   3   2   82.09    5.20
   0   3   2   85.69    5.10
   0   3   2   86.29    5.10
   0   3   2   74.29    5.00
  -1  -3  -2  128.79    8.80
   1   3   2  141.79    8.90
   1   3   2  147.79    8.80
   1   3   2  151.68    8.90
   1   3   2  148.39    8.80
  -2  -3  -2  715.03   45.10
   2   3   2  761.22   45.00
  -3  -3  -2   56.49    3.80
  -3  -3  -2   49.60    3.60
   3   3   2   53.69    3.90
  -4  -3  -2  177.48   10.80
  -4  -3  -2  160.38   10.60
  -4  -3  -2  160.58   10.70
  -4  -3  -2  163.08   10.60
  -4  -3  -2  189.88   11.10
  -4  -3  -2  160.58   10.60
  -4  -3  -2  173.38   10.60
  -4  -3  -2  165.18   10.70
   4   3   2  180.98   10.60
   4   3   2  176.48   11.50
  -5  -3  -2  114.09    7.70
  -5  -3  -2  116.89    7.60
  -5  -3  -2  120.29    7.70
  -5  -3  -2  114.29    7.60
  -5  -3  -2  122.59    8.20
  -5  -3  -2  123.59    7.90
  -5  -3  -2  117.39    7.80
  -5  -3  -2  121.39    7.60
   5   3   2  127.99    7.50
   5   3   2  128.19    7.80
  -6  -3  -2  202.98   14.90
  -6  -3  -2  229.08   14.60
  -6  -3  -2  242.68   14.70
  -6  -3  -2  227.28   14.60
  -6  -3  -2  243.18   14.50
  -6  -3  -2  225.28   15.30
  -6  -3  -2  249.18   14.60
   6   3   2  229.08   14.80
   6   3   2  247.28   14.50
   6   3   2  252.27   14.40
  -7  -3  -2  167.28   10.40
  -7  -3  -2  171.98   10.40
  -7  -3  -2  155.08   10.40
   7   3   2  165.38   10.30
   7   3   2  168.08   10.20
  -8  -3  -2   10.20    1.30
  -8  -3  -2    9.50    1.00
  -8  -3  -2   11.90    1.30
   8   3   2    7.40    1.30
   8   3   2   10.50    1.30
   8   3   2    9.80    1.40
   6  -4  -2    2.10    0.70
   6  -4  -2    2.30    0.50
   6  -4  -2    2.90    0.70
  -6   4   2    5.70    1.10
  -6   4   2    3.10    0.50
   5  -4  -2   68.19    4.20
   5  -4  -2   60.29    4.00
   5  -4  -2   59.09    4.00
  -5   4   2   64.59    4.20
  -5   4   2   61.09    4.20
  -5   4   2   62.99    4.20
   4  -4  -2   83.49    4.90
   4  -4  -2   75.29    4.70
   4  -4  -2   79.39    4.90
  -4   4   2   68.19    5.30
  -4   4   2   74.59    4.90
  -4   4   2   72.29    4.90
  -4   4   2   73.19    4.90
  -4   4   2   75.29    4.90
  -4   4   2   74.19    5.20
  -4   4   2   66.59    5.00
   3  -4  -2   39.90    2.60
   3  -4  -2   41.40    2.70
   3  -4  -2   40.00    2.80
   3  -4  -2   31.60    3.60
  -3   4   2   36.20    3.00
  -3   4   2   37.10    2.60
  -3   4   2   38.80    2.60
  -3   4   2   32.00    2.90
  -3   4   2   36.90    2.60
   2  -4  -2    9.40    1.40
   2  -4  -2   11.10    1.00
   2  -4  -2   13.60    1.30
   2  -4  -2   11.30    1.50
  -2   4   2    8.60    1.40
  -2   4   2    9.10    1.10
  -2   4   2   10.00    0.90
  -2   4   2   10.00    1.30
  -2   4   2   10.20    1.10
   1  -4  -2   63.79    4.40
   1  -4  -2   59.79    4.60
   1  -4  -2   77.59    4.40
   1  -4  -2   66.39    4.50
   1  -4  -2   73.39    4.80
   1  -4  -2   73.39    4.50
   1  -4  -2   61.89    5.10
  -1   4   2   64.09    4.90
  -1   4   2   69.59    4.40
  -1   4   2   76.19    4.50
  -1   4   2   73.59    4.40
   0  -4  -2  220.18   13.40
   0  -4  -2  202.78   13.10
   0  -4  -2  208.58   13.00
   0  -4  -2  203.28   12.90
   0  -4  -2  202.38   12.90
   0   4   2  221.38   13.00
   0   4   2  208.68   13.00
   0   4   2  194.48   12.90
   0   4   2  217.28   12.80
   0   4   2  222.08   12.90
  -1  -4  -2  712.53   43.90
  -1  -4  -2  708.53   43.90
  -1  -4  -2  654.13   43.90
  -1  -4  -2  708.03   44.10
  -1  -4  -2  694.03   43.90
   1   4   2  799.92   44.00
   1   4   2  772.12   43.90
  -2  -4  -2   44.60    3.30
  -2  -4  -2   44.10    3.50
  -2  -4  -2   44.40    3.00
   2   4   2   47.70    3.00
   2   4   2   52.49    3.10
   2   4   2   46.50    3.20
  -3  -4  -2  114.49    7.50
  -3  -4  -2  120.19    7.50
  -3  -4  -2  120.69    7.60
  -3  -4  -2  130.99    7.90
  -3  -4  -2  118.99    7.60
  -3  -4  -2  108.79    7.70
  -3  -4  -2  114.39    7.60
   3   4   2  123.89    8.00
   3   4   2  126.79    7.50
  -4  -4  -2  139.19    8.60
  -4  -4  -2  152.08    9.10
  -4  -4  -2  130.49    8.50
  -4  -4  -2  139.99    8.50
  -4  -4  -2  127.69    8.50
  -4  -4  -2  123.69    8.60
   4   4   2  138.19    8.70
  -5  -4  -2   17.60    1.80
  -5  -4  -2   15.70    1.90
  -5  -4  -2   19.30    2.20
  -5  -4  -2   18.20    1.80
  -5  -4  -2   17.00    2.20
   5   4   2   15.80    2.30
   5   4   2   17.20    1.50
  -6  -4  -2   64.29    4.20
  -6  -4  -2   57.89    4.10
  -6  -4  -2   57.59    4.30
  -6  -4  -2   62.69    4.10
   6   4   2   60.39    3.90
   6   4   2   54.89    5.10
  -7  -4  -2  291.37   20.30
  -7  -4  -2  349.47   20.30
  -7  -4  -2  360.56   20.30
  -7  -4  -2  323.67   20.20
   7   4   2  321.97   20.20
  -8  -4  -2    6.50    1.00
   8   4   2    6.20    1.20
   5  -5  -2   10.40    1.20
   5  -5  -2    9.40    1.10
   5  -5  -2   11.00    1.00
  -5   5   2    9.90    1.20
   4  -5  -2    2.20    0.80
   4  -5  -2    2.10    0.80
   4  -5  -2    2.10    0.70
  -4   5   2    1.30    1.00
  -4   5   2    0.80    1.10
  -4   5   2    1.50    1.10
  -4   5   2    1.80    0.80
   3  -5  -2    1.00    0.70
   3  -5  -2    0.00    0.60
   3  -5  -2    1.40    0.70
  -3   5   2    0.70    0.80
  -3   5   2    1.10    1.20
  -3   5   2   -0.40    0.80
  -3   5   2    0.40    0.70
  -3   5   2    2.10    1.70
   2  -5  -2   31.20    2.10
   2  -5  -2   29.30    2.20
   2  -5  -2   25.80    2.50
   2  -5  -2   28.60    2.70
   2  -5  -2   27.80    2.20
  -2   5   2   27.70    2.10
  -2   5   2   29.80    2.10
  -2   5   2   24.30    2.90
  -2   5   2   30.60    2.70
  -2   5   2   30.40    2.20
   1  -5  -2   70.59    4.50
   1  -5  -2   73.89    4.90
   1  -5  -2   67.79    4.50
   1  -5  -2   68.39    4.50
   1  -5  -2   70.59    4.50
  -1   5   2   69.89    4.50
  -1   5   2   69.59    4.70
  -1   5   2   69.79    4.50
   0  -5  -2  238.08   14.50
   0  -5  -2  234.88   14.80
   0  -5  -2  229.58   14.50
   0  -5  -2  208.08   14.60
   0   5   2  227.08   14.50
   0   5   2  247.88   14.60
   0   5   2  257.87   14.40
   0   5   2  243.48   14.50
  -1  -5  -2  503.35   30.40
  -1  -5  -2  518.75   30.40
  -1  -5  -2  479.95   30.40
  -1  -5  -2  482.55   30.60
  -1  -5  -2  479.35   30.50
  -1  -5  -2  499.05   30.40
   1   5   2  511.85   30.30
   1   5   2  513.75   30.50
  -2  -5  -2  292.77   18.20
  -2  -5  -2  306.57   18.20
  -2  -5  -2  295.57   18.30
  -2  -5  -2  285.57   18.40
   2   5   2  314.77   18.30
   2   5   2  279.27   18.10
   2   5   2  307.67   18.20
  -3  -5  -2   69.49    4.70
  -3  -5  -2   68.79    4.80
  -3  -5  -2   69.49    4.90
   3   5   2   77.99    4.90
  -4  -5  -2    4.50    1.00
  -4  -5  -2    6.90    1.00
  -4  -5  -2    4.10    0.90
  -4  -5  -2    3.90    1.10
  -4  -5  -2    2.90    1.30
  -4  -5  -2    4.80    1.10
  -5  -5  -2  168.08   10.90
  -5  -5  -2  181.48   10.90
  -5  -5  -2  168.48   11.00
  -5  -5  -2  178.08   10.90
  -6  -5  -2   91.89    6.50
  -6  -5  -2   99.89    6.40
  -6  -5  -2  104.39    6.40
  -6  -5  -2  102.49    6.40
   6   5   2   93.09    6.20
  -7  -5  -2    3.90    1.20
  -7  -5  -2    5.90    1.10
  -7  -5  -2    5.10    1.00
  -7  -5  -2    5.40    0.80
   7   5   2    3.80    1.20
  -8  -5  -2    0.40    0.50
  -8  -5  -2    1.30    0.50
   4  -6  -2   45.20    3.00
   4  -6  -2   47.90    3.00
  -4   6   2   47.40    3.10
   3  -6  -2  178.08   10.80
   3  -6  -2  192.48   10.80
  -3   6   2  150.48   10.90
  -3   6   2  174.08   10.70
   2  -6  -2  221.78   13.10
   2  -6  -2  201.48   13.30
   2  -6  -2  208.88   13.10
   2  -6  -2  215.48   13.10
  -2   6   2  225.28   13.10
  -2   6   2  188.48   13.20
  -2   6   2  225.88   13.10
   1  -6  -2  304.17   18.50
   1  -6  -2  303.17   18.50
   1  -6  -2  321.47   18.80
  -1   6   2  324.87   18.50
  -1   6   2  276.77   18.80
  -1   6   2  282.87   18.60
   0  -6  -2  131.09    8.20
   0  -6  -2  117.59    7.80
   0  -6  -2  113.19    7.80
   0  -6  -2  128.39    7.90
   0  -6  -2  130.89    7.80
   0  -6  -2  120.09    8.10
   0   6   2  118.49    7.90
   0   6   2  133.19    7.80
   0   6   2  134.89    7.80
  -1  -6  -2   10.50    1.90
  -1  -6  -2   10.50    1.40
  -1  -6  -2   11.20    2.00
  -1  -6  -2    9.30    1.20
   1   6   2    9.10    1.20
   1   6   2   11.60    1.00
   1   6   2    8.90    1.30
   1   6   2    7.90    1.70
  -2  -6  -2   97.39    6.60
  -2  -6  -2  104.79    6.50
  -2  -6  -2  106.79    6.80
  -2  -6  -2  105.09    6.70
  -3  -6  -2   40.70    3.00
  -3  -6  -2   33.90    2.90
  -3  -6  -2   40.60    3.10
  -3  -6  -2   38.10    2.60
  -4  -6  -2  682.73   38.30
  -4  -6  -2  587.94   38.10
  -4  -6  -2  652.93   38.10
  -4  -6  -2  571.54   38.00
  -5  -6  -2   41.90    3.10
  -5  -6  -2   38.60    3.10
  -5  -6  -2   41.50    3.20
  -6  -6  -2  154.98    9.50
  -6  -6  -2  153.78    9.50
  -6  -6  -2  145.79    9.50
  -7  -6  -2    1.10    0.60
  -7  -6  -2    0.60    1.10
  -7  -6  -2    0.40    0.90
   3  -7  -2   64.99    3.70
  -3   7   2   51.59    3.70
  -3   7   2   57.49    3.70
   2  -7  -2   97.69    6.40
   2  -7  -2  111.29    6.40
   2  -7  -2  107.19    6.40
  -2   7   2   97.59    6.40
  -2   7   2   99.69    6.40
   1  -7  -2  123.29    8.10
   1  -7  -2  142.09    8.50
   1  -7  -2  136.89    8.20
   1  -7  -2  120.49    8.10
  -1   7   2  135.59    8.10
  -1   7   2  129.69    8.20
   0  -7  -2   42.50    2.90
   0  -7  -2   43.00    3.20
   0  -7  -2   41.40    2.80
   0   7   2   41.30    2.80
   0   7   2   40.30    2.80
  -1  -7  -2  114.09    7.10
  -1  -7  -2  103.89    6.70
  -1  -7  -2  101.29    6.90
  -1  -7  -2  110.59    6.70
   1   7   2  108.29    6.60
   1   7   2  103.49    6.70
  -2  -7  -2    7.60    1.00
  -2  -7  -2    6.60    1.40
  -2  -7  -2    8.20    1.40
  -2  -7  -2    6.40    0.90
   2   7   2    6.80    1.00
   2   7   2    9.80    3.70
  -3  -7  -2   26.20    2.00
  -3  -7  -2   29.20    2.50
  -3  -7  -2   23.90    2.10
  -4  -7  -2  284.87   17.50
  -4  -7  -2  285.27   17.60
  -5  -7  -2   12.90    1.30
  -5  -7  -2   12.40    1.40
  -6  -7  -2    2.60    0.90
  -6  -7  -2    4.10    0.70
   1  -8  -2  225.68   13.40
   1  -8  -2  228.68   13.40
  -1   8   2  203.18   13.40
   0  -8  -2    6.10    1.00
   0  -8  -2    5.40    0.80
   0  -8  -2    6.90    1.10
   0   8   2    6.70    1.00
   0   8   2    5.00    0.80
  -1  -8  -2   14.60    1.50
  -1  -8  -2   14.40    1.20
  -1  -8  -2   17.20    1.80
   1   8   2   19.70    1.60
   1   8   2   14.80    1.60
  -2  -8  -2    3.40    0.60
  -2  -8  -2    4.30    0.90
  -2  -8  -2    1.70    1.20
  -2  -8  -2    2.40    0.60
   2   8   2    4.10    1.30
   2   8   2    3.30    0.90
  -3  -8  -2   65.99    4.10
  -3  -8  -2   54.39    4.00
  -3  -8  -2   55.89    3.70
  -4  -8  -2    2.20    0.70
  -4  -8  -2    2.10    0.80
  -4  -8  -2    3.40    0.80
  -5  -8  -2    6.20    1.00
  -5  -8  -2    3.90    1.20
   3   8  -3   74.19    4.70
  -3  -8   3   76.69    5.00
   2   8  -3  165.98   10.00
  -2  -8   3  157.28   10.10
  -2  -8   3  153.68   10.00
  -2  -8   3  172.68   10.00
   1   8  -3    2.00    0.70
   1   8  -3   -0.10    0.50
  -1  -8   3    0.80    0.40
  -1  -8   3    0.30    0.60
  -1  -8   3    0.70    1.40
   0   8  -3   20.00    1.40
   0   8  -3   16.90    1.40
   0  -8   3   19.00    1.50
   0  -8   3   22.90    1.40
  -1   8  -3    2.90    0.60
  -1   8  -3    1.30    0.60
   1  -8   3    2.00    0.40
   1  -8   3    2.20    0.30
   5   7  -3   50.19    3.20
  -5  -7   3   50.69    3.30
   4   7  -3    1.40    0.60
   4   7  -3    0.50    0.50
  -4  -7   3   -0.10    0.80
  -4  -7   3    0.80    0.90
   3   7  -3   65.79    4.60
   3   7  -3   77.09    4.60
   3   7  -3   71.69    4.60
  -3  -7   3   76.99    4.80
  -3  -7   3   73.49    4.80
   2   7  -3  116.39    7.10
   2   7  -3  119.79    7.10
   2   7  -3  111.29    7.20
  -2  -7   3  110.79    7.30
  -2  -7   3  112.19    7.20
  -2  -7   3  113.49    7.10
   1   7  -3  234.98   14.90
   1   7  -3  257.07   14.90
  -1  -7   3  230.68   15.00
  -1  -7   3  260.97   15.10
  -1  -7   3  240.58   14.90
  -1  -7   3  238.68   14.90
  -1  -7   3  236.08   14.80
   0   7  -3  207.28   13.70
   0   7  -3  234.18   13.70
   0  -7   3  227.28   13.70
   0  -7   3  242.98   13.70
   0  -7   3  224.38   13.70
   0  -7   3  196.98   13.90
   0  -7   3  229.78   13.90
  -1   7  -3    0.10    0.50
  -1   7  -3    0.20    0.70
   1  -7   3    0.50    0.40
   1  -7   3   -0.20    0.60
   1  -7   3    0.10    1.40
   1  -7   3    0.90    0.40
  -2   7  -3   61.19    4.00
  -2   7  -3   66.19    4.00
  -2   7  -3   51.69    4.10
   2  -7   3   61.89    3.90
   2  -7   3   65.89    4.00
   2  -7   3   65.29    4.00
  -3   7  -3    4.50    0.70
   3  -7   3    6.40    0.60
   3  -7   3    5.30    0.70
   3  -7   3    5.60    0.70
   6   6  -3   91.99    5.80
  -6  -6   3   98.19    5.90
  -6  -6   3   88.99    5.80
   5   6  -3   65.69    4.50
   5   6  -3   71.89    4.50
  -5  -6   3   75.99    4.70
  -5  -6   3   69.59    4.60
   4   6  -3   11.60    1.10
   4   6  -3    9.80    1.20
  -4  -6   3    9.90    1.50
   3   6  -3   12.50    1.10
   3   6  -3   11.80    1.30
   3   6  -3    9.20    6.40
  -3  -6   3    9.90    1.80
  -3  -6   3    9.70    1.20
  -3  -6   3   11.70    1.50
  -3  -6   3   11.70    1.40
   2   6  -3  117.69    7.30
   2   6  -3  114.39    8.40
   2   6  -3  132.49    7.40
  -2  -6   3  116.29    7.60
  -2  -6   3  122.79    7.60
  -2  -6   3  115.99    7.40
  -2  -6   3  117.69    7.40
  -2  -6   3  110.09    7.50
  -2  -6   3  116.89    7.70
   1   6  -3   18.30    3.30
   1   6  -3   27.20    2.20
   1   6  -3   27.00    1.80
  -1  -6   3   24.40    2.40
  -1  -6   3   27.10    2.20
  -1  -6   3   24.40    2.10
  -1  -6   3   22.70    2.50
  -1  -6   3   26.60    1.90
   0   6  -3  319.67   21.20
   0   6  -3  323.77   20.70
   0   6  -3  345.87   20.70
   0  -6   3  356.86   20.80
   0  -6   3  361.76   20.70
   0  -6   3  351.86   20.90
   0  -6   3  302.27   20.90
   0  -6   3  342.47   20.70
  -1   6  -3    1.50    0.60
  -1   6  -3    0.10    1.00
  -1   6  -3    1.40    2.60
  -1   6  -3    0.70    0.50
   1  -6   3   -0.80    1.50
   1  -6   3    0.20    0.60
   1  -6   3    0.60    0.70
   1  -6   3    0.90    0.80
  -2   6  -3    8.40    1.30
  -2   6  -3    7.60    1.00
  -2   6  -3    7.20    1.10
   2  -6   3    7.50    1.10
   2  -6   3    8.50    1.10
   2  -6   3    8.00    1.20
  -3   6  -3   43.30    3.00
  -3   6  -3   48.70    3.70
  -3   6  -3   47.80    3.00
   3  -6   3   38.80    3.10
   3  -6   3   42.40    3.00
   3  -6   3   45.70    3.00
   3  -6   3   45.80    3.00
  -4   6  -3   75.19    4.90
   4  -6   3   77.29    4.90
   4  -6   3   69.39    4.80
   4  -6   3   86.69    5.10
   6   5  -3   75.29    4.90
   6   5  -3   83.49    5.00
   6   5  -3   82.29    4.80
  -6  -5   3   79.19    4.90
  -6  -5   3   65.99    5.00
   5   5  -3   68.69    4.80
   5   5  -3   71.79    4.60
   5   5  -3   74.89    4.60
  -5  -5   3   73.39    4.70
   4   5  -3  129.69    7.30
   4   5  -3   97.39    9.00
   4   5  -3  126.79    7.40
  -4  -5   3  109.99    7.40
  -4  -5   3  121.49    7.60
  -4  -5   3  125.99    7.70
  -4  -5   3  102.39    9.10
  -4  -5   3  119.39    7.50
   3   5  -3  152.98   10.80
   3   5  -3  169.08   10.00
   3   5  -3  173.48   10.10
  -3  -5   3  165.58   10.30
  -3  -5   3  167.28   11.30
  -3  -5   3  165.88   10.20
  -3  -5   3  165.38   10.20
  -3  -5   3  140.69   10.00
   2   5  -3   47.30    2.80
   2   5  -3   43.30    2.80
   2   5  -3   43.70    3.80
  -2  -5   3   40.70    4.70
  -2  -5   3   40.20    2.90
  -2  -5   3   42.40    3.00
  -2  -5   3   41.60    3.00
  -2  -5   3   38.00    3.00
  -2  -5   3   40.10    3.10
   1   5  -3   75.99    5.40
   1   5  -3   77.39    4.90
  -1  -5   3   78.19    4.90
  -1  -5   3   79.19    5.20
  -1  -5   3   73.49    5.20
  -1  -5   3   77.89    5.00
  -1  -5   3   76.69    4.90
   0   5  -3  334.67   19.50
   0   5  -3  313.87   19.90
   0   5  -3  319.77   19.60
   0  -5   3  306.17   19.80
   0  -5   3  314.37   19.60
   0  -5   3  322.87   19.60
   0  -5   3  327.87   19.70
   0  -5   3  317.07   19.70
  -1   5  -3  229.38   12.90
  -1   5  -3  227.28   12.90
  -1   5  -3  186.28   12.90
  -1   5  -3  197.08   13.10
  -1   5  -3  192.78   12.90
  -1   5  -3  217.88   13.30
   1  -5   3  195.88   13.20
   1  -5   3  232.48   13.10
   1  -5   3  201.88   12.90
   1  -5   3  222.68   13.00
   1  -5   3  204.38   12.90
   1  -5   3  204.98   13.00
  -2   5  -3    1.80    0.90
  -2   5  -3    1.30    0.70
  -2   5  -3    2.70    0.50
   2  -5   3    2.00    0.80
   2  -5   3    3.00    0.50
  -3   5  -3   19.60    2.00
  -3   5  -3   18.90    2.00
  -3   5  -3   22.60    2.60
  -3   5  -3   20.20    1.70
  -3   5  -3   23.30    3.10
  -3   5  -3   24.20    1.80
  -3   5  -3   22.20    1.90
   3  -5   3   24.80    1.90
   3  -5   3   24.70    1.80
   3  -5   3   25.10    1.80
  -4   5  -3   91.69    6.40
   4  -5   3   91.69    6.20
   4  -5   3  105.39    6.40
   4  -5   3  110.79    6.40
  -5   5  -3   23.30    2.10
  -5   5  -3   24.00    1.70
   5  -5   3   22.80    1.90
   5  -5   3   25.00    2.00
   5  -5   3   22.30    1.70
   7   4  -3   21.40    1.50
   7   4  -3   19.80    1.50
  -7  -4   3   16.30    1.90
   6   4  -3   23.60    1.60
  -6  -4   3   20.50    2.00
  -6  -4   3   17.20    1.60
  -6  -4   3   16.80    1.70
  -6  -4   3   23.00    1.80
   5   4  -3  502.25   32.40
   5   4  -3  535.95   32.40
   5   4  -3  440.96   32.80
  -5  -4   3  588.94   32.80
  -5  -4   3  520.85   32.50
  -5  -4   3  563.64   32.50
  -5  -4   3  588.34   32.60
  -5  -4   3  511.75   32.40
  -5  -4   3  527.65   32.50
   4   4  -3    3.70    0.70
   4   4  -3    3.80    0.70
  -4  -4   3    2.70    0.80
  -4  -4   3    3.20    0.80
  -4  -4   3    1.20    2.70
  -4  -4   3    2.70    1.10
  -4  -4   3    4.90    0.90
  -4  -4   3    2.90    1.00
  -4  -4   3    3.10    0.80
   3   4  -3   72.39    4.50
   3   4  -3   74.29    4.50
   3   4  -3   67.29    5.00
  -3  -4   3   63.19    4.60
  -3  -4   3   68.99    4.60
  -3  -4   3   66.99    4.50
  -3  -4   3   73.09    5.40
  -3  -4   3   68.49    4.70
  -3  -4   3   72.29    4.70
  -3  -4   3   71.09    4.70
   2   4  -3   38.90    2.30
   2   4  -3   34.70    3.10
   2   4  -3   34.90    2.30
  -2  -4   3   32.50    2.70
  -2  -4   3   32.00    2.50
  -2  -4   3   32.90    2.50
  -2  -4   3   32.10    2.90
  -2  -4   3   38.50    3.10
  -2  -4   3   35.40    2.70
  -2  -4   3   34.50    2.40
   1   4  -3   56.59    5.30
   1   4  -3   76.79    4.20
   1   4  -3   68.69    4.60
   1   4  -3   70.59    4.30
  -1  -4   3   67.89    4.70
  -1  -4   3   63.99    4.40
  -1  -4   3   65.99    4.40
  -1  -4   3   60.69    4.70
  -1  -4   3   69.79    4.60
  -1  -4   3   70.29    4.40
   0   4  -3 1348.67   77.79
   0   4  -3 1392.46   77.79
   0   4  -3 1360.86   78.09
   0   4  -3 1327.47   77.79
   0  -4   3 1088.29   77.89
   0  -4   3 1188.78   77.99
   0  -4   3 1272.47   78.09
   0  -4   3 1389.76   77.99
   0  -4   3 1098.49   77.89
   0  -4   3 1346.17   77.79
  -1   4  -3   10.60    1.10
  -1   4  -3    8.60    0.90
  -1   4  -3    8.70    0.90
  -1   4  -3    8.10    1.00
  -1   4  -3    9.70    1.20
  -1   4  -3    7.90    1.60
   1  -4   3    9.20    1.70
   1  -4   3   16.50    2.90
   1  -4   3   11.90    1.10
   1  -4   3    8.00    1.10
   1  -4   3    7.90    1.00
  -2   4  -3  184.88   11.90
  -2   4  -3  166.48   11.70
  -2   4  -3  180.98   11.90
  -2   4  -3  207.78   11.70
  -2   4  -3  179.98   11.90
  -2   4  -3  202.58   11.80
  -2   4  -3  204.28   11.70
   2  -4   3  179.78   11.80
   2  -4   3  201.78   11.70
  -3   4  -3   13.10    2.20
  -3   4  -3   12.00    1.80
  -3   4  -3   12.60    1.50
  -3   4  -3   13.40    1.80
  -3   4  -3   12.70    1.10
  -3   4  -3   13.20    1.30
   3  -4   3   12.50    1.50
   3  -4   3   11.60    1.30
   3  -4   3   13.30    1.10
  -4   4  -3   67.19    5.30
  -4   4  -3   74.69    5.00
  -4   4  -3   82.39    5.00
  -4   4  -3   73.39    4.90
  -4   4  -3   73.59    4.90
   4  -4   3   78.89    4.90
   4  -4   3   75.69    4.90
  -5   4  -3   49.60    3.20
  -5   4  -3   38.80    3.10
  -5   4  -3   39.90    3.30
  -5   4  -3   54.89    3.40
   5  -4   3   49.40    3.30
   5  -4   3   41.40    3.20
   5  -4   3   47.90    3.10
   5  -4   3   49.10    3.10
  -6   4  -3  105.69    6.80
  -6   4  -3  109.49    6.80
   6  -4   3  110.29    6.90
   7   3  -3   15.60    1.20
   7   3  -3   10.50    1.50
  -7  -3   3   13.10    1.40
  -7  -3   3   12.80    2.10
  -7  -3   3   14.50    1.60
   6   3  -3   28.50    2.10
   6   3  -3   31.30    2.30
  -6  -3   3   29.20    2.30
  -6  -3   3   28.80    2.20
   5   3  -3  115.09    8.40
   5   3  -3  131.19    7.90
  -5  -3   3  125.99    7.90
  -5  -3   3  131.09    8.00
  -5  -3   3  124.89    8.10
  -5  -3   3  106.79    9.10
  -5  -3   3  126.89    8.10
  -5  -3   3  145.49    8.20
   4   3  -3   52.59    3.30
   4   3  -3   46.20    4.00
  -4  -3   3   52.09    3.50
  -4  -3   3   52.19    3.60
  -4  -3   3   46.10    3.60
  -4  -3   3   54.19    3.50
  -4  -3   3   51.09    4.10
  -4  -3   3   46.70    3.30
   3   3  -3  129.69    8.10
   3   3  -3  127.69    8.40
   3   3  -3  143.49    8.00
  -3  -3   3  125.39    8.10
  -3  -3   3  134.29    8.20
  -3  -3   3  138.09    8.70
  -3  -3   3  125.49    8.10
  -3  -3   3  117.19    8.20
  -3  -3   3  128.49    8.20
   2   3  -3   79.99    5.00
   2   3  -3   72.89    5.30
   2   3  -3   85.59    6.00
   2   3  -3   82.59    4.60
  -2  -3   3   67.89    5.30
  -2  -3   3   70.09    4.80
  -2  -3   3   83.59    4.90
  -2  -3   3   68.59    4.70
  -2  -3   3   73.09    4.80
  -2  -3   3   65.59    4.80
  -2  -3   3   72.19    5.00
  -2  -3   3   71.99    5.00
   1   3  -3   84.49    6.00
   1   3  -3   90.59    5.80
   1   3  -3   93.09    5.70
   1   3  -3   80.59    6.00
   1   3  -3   84.79    5.40
   1   3  -3   96.19    5.40
  -1  -3   3   78.49    5.80
  -1  -3   3   79.79    5.50
  -1  -3   3   80.49    5.50
  -1  -3   3   97.79    5.60
   0   3  -3    9.10    1.70
   0   3  -3   10.10    0.90
   0   3  -3   11.00    0.90
   0   3  -3   11.30    1.50
   0   3  -3   11.00    0.80
   0   3  -3   10.50    1.30
   0   3  -3   11.50    1.60
   0  -3   3   11.60    1.20
   0  -3   3    9.20    1.50
  -1   3  -3 1288.17   78.19
  -1   3  -3 1322.77   78.19
  -1   3  -3 1290.67   78.19
  -1   3  -3 1332.07   78.49
  -1   3  -3 1342.37   78.39
  -1   3  -3 1246.98   78.39
   1  -3   3 1250.27   78.19
   1  -3   3 1387.86   78.29
   1  -3   3 1114.29   78.19
   1  -3   3 1321.97   78.49
   1  -3   3 1263.17   78.19
  -2   3  -3  145.69    8.50
  -2   3  -3  139.89    8.30
  -2   3  -3  123.19    8.50
  -2   3  -3  132.09    8.30
  -2   3  -3  141.69    8.40
  -2   3  -3  134.69    8.50
  -2   3  -3  132.09    8.80
  -2   3  -3  132.09    8.40
   2  -3   3  125.29    8.40
   2  -3   3  125.29    9.00
   2  -3   3  135.99    9.00
   2  -3   3  140.09    8.60
   2  -3   3  119.09    8.30
   2  -3   3  153.68    8.70
   2  -3   3  128.29    8.30
   2  -3   3  145.39    8.30
   2  -3   3  133.19    8.40
  -3   3  -3   26.60    2.50
  -3   3  -3   31.50    2.30
  -3   3  -3   28.80    2.30
  -3   3  -3   32.90    2.10
  -3   3  -3   32.10    2.30
  -3   3  -3   29.00    2.10
  -3   3  -3   28.70    2.40
  -3   3  -3   28.10    2.10
   3  -3   3   26.80    2.30
   3  -3   3   31.10    2.20
   3  -3   3   29.30    2.00
   3  -3   3   30.50    2.30
   3  -3   3   25.00    2.20
   3  -3   3   31.00    2.50
   3  -3   3   29.60    2.10
  -4   3  -3   45.90    3.20
  -4   3  -3   46.10    3.40
  -4   3  -3   50.59    3.20
  -4   3  -3   48.70    3.20
  -4   3  -3   47.90    3.30
   4  -3   3   42.20    3.10
   4  -3   3   46.60    3.00
   4  -3   3   47.00    3.30
   4  -3   3   42.50    3.60
   4  -3   3   45.20    3.20
   4  -3   3   41.50    3.20
  -5   3  -3  351.46   20.60
  -5   3  -3  363.56   20.70
  -5   3  -3  318.47   20.80
  -5   3  -3  343.77   20.60
  -5   3  -3  356.76   20.60
   5  -3   3  286.07   20.50
   5  -3   3  315.57   21.00
   5  -3   3  347.37   20.60
   5  -3   3  332.57   20.60
  -6   3  -3  100.69    6.00
  -6   3  -3   97.89    6.00
  -6   3  -3   82.29    6.10
  -6   3  -3   92.89    5.90
   6  -3   3   91.49    6.20
   6  -3   3   95.49    5.90
  -7   3  -3   15.30    1.20
  -7   3  -3   14.70    1.20
   7  -3   3   12.50    1.10
   7  -3   3   15.00    1.30
   7   2  -3    7.70    1.30
   7   2  -3    7.70    1.10
  -7  -2   3    6.70    0.90
  -7  -2   3    7.80    1.10
  -7  -2   3    8.90    1.00
  -7  -2   3    4.40    2.00
   6   2  -3  269.47   16.40
   6   2  -3  264.37   16.40
  -6  -2   3  265.67   16.40
  -6  -2   3  260.07   16.60
  -6  -2   3  275.57   16.50
   5   2  -3  476.15   27.20
   5   2  -3  396.06   27.20
   5   2  -3  428.46   27.50
   5   2  -3  465.75   27.20
  -5  -2   3  483.85   27.30
  -5  -2   3  475.95   27.40
  -5  -2   3  382.46   28.00
  -5  -2   3  461.95   27.20
  -5  -2   3  438.76   27.30
   4   2  -3   25.90    2.20
   4   2  -3   26.00    2.00
   4   2  -3   25.80    1.80
   4   2  -3   23.80    2.50
  -4  -2   3   31.60    2.20
  -4  -2   3   23.60    2.20
  -4  -2   3   23.90    2.20
  -4  -2   3   26.50    2.10
  -4  -2   3   20.50    2.30
  -4  -2   3   26.90    2.00
  -4  -2   3   28.40    2.60
   3   2  -3   20.30    1.50
   3   2  -3   20.60    1.90
   3   2  -3   21.20    2.50
   3   2  -3   19.60    1.40
  -3  -2   3   18.80    2.10
  -3  -2   3   20.70    2.60
  -3  -2   3   17.00    1.50
  -3  -2   3   20.30    1.60
  -3  -2   3   18.60    1.80
  -3  -2   3   20.20    1.80
  -3  -2   3   22.00    2.10
   2   2  -3   22.00    1.40
   2   2  -3   20.20    1.70
   2   2  -3   19.00    1.90
   2   2  -3   19.10    2.20
   2   2  -3   18.10    1.40
   2   2  -3   17.80    2.70
  -2  -2   3   18.90    2.30
  -2  -2   3   22.30    1.80
   1   2  -3  348.37   20.30
   1   2  -3  315.57   20.50
   1   2  -3  338.77   20.30
   1   2  -3  290.87   20.10
  -1  -2   3  330.77   20.30
  -1  -2   3  358.06   20.30
   0   2  -3 1892.51  113.19
   0   2  -3 1940.11  113.09
   0   2  -3 1834.22  113.09
   0   2  -3 1875.81  113.09
   0   2  -3 1876.31  113.19
   0  -2   3 1853.01  113.19
   0  -2   3 1974.20  113.19
   0  -2   3 1831.62  113.09
   0  -2   3 1670.73  112.89
  -1   2  -3  983.00   59.49
  -1   2  -3 1010.00   59.49
  -1   2  -3  935.81   59.29
  -1   2  -3  967.30   59.49
  -1   2  -3 1013.00   59.39
  -1   2  -3  999.60   59.39
   1  -2   3  973.70   59.29
   1  -2   3 1030.20   59.59
   1  -2   3 1071.29   59.39
   1  -2   3  883.91   59.29
   1  -2   3  936.91   59.49
   1  -2   3  912.11   59.49
  -2   2  -3   19.10    1.80
  -2   2  -3   15.90    2.10
  -2   2  -3   21.10    1.30
  -2   2  -3   19.90    1.50
  -2   2  -3   18.40    1.50
  -2   2  -3   16.90    1.40
   2  -2   3   17.40    1.40
   2  -2   3   18.10    1.40
   2  -2   3   17.20    1.90
   2  -2   3   19.40    1.30
   2  -2   3   14.80    1.70
   2  -2   3   18.00    2.20
   2  -2   3   17.50    2.00
   2  -2   3   19.60    1.50
  -3   2  -3  873.31   53.19
  -3   2  -3  856.81   53.19
  -3   2  -3  874.61   53.49
  -3   2  -3  805.72   53.19
  -3   2  -3  940.21   53.29
  -3   2  -3  815.02   53.09
  -3   2  -3  960.90   53.19
   3  -2   3  912.61   53.19
   3  -2   3  866.71   53.59
   3  -2   3  833.82   53.29
   3  -2   3  913.31   53.39
   3  -2   3  893.81   53.29
   3  -2   3  853.71   53.49
   3  -2   3  903.81   53.09
   3  -2   3  754.42   53.19
   3  -2   3  937.81   53.19
  -4   2  -3    2.00    0.80
  -4   2  -3    1.20    0.70
  -4   2  -3    0.60    0.70
  -4   2  -3    1.00    0.50
  -4   2  -3    0.70    0.70
  -4   2  -3   -0.20    0.90
   4  -2   3    1.90    0.60
   4  -2   3    0.80    0.90
   4  -2   3    1.50    1.10
   4  -2   3    0.70    0.90
   4  -2   3    1.00    0.40
   4  -2   3    1.50    0.60
  -5   2  -3  155.68    9.70
  -5   2  -3  154.78    9.70
  -5   2  -3  155.08    9.70
  -5   2  -3  158.48    9.70
  -5   2  -3  156.58    9.70
   5  -2   3  158.78    9.60
   5  -2   3  162.68    9.60
   5  -2   3  142.19    9.70
   5  -2   3  156.78    9.60
   5  -2   3  143.99    9.90
  -6   2  -3   73.39    4.60
  -6   2  -3   66.29    5.20
  -6   2  -3   72.29    4.50
  -6   2  -3   74.09    4.70
   6  -2   3   69.89    4.50
   6  -2   3   70.79    4.50
   6  -2   3   60.39    5.80
   6  -2   3   62.89    4.80
   6  -2   3   69.69    4.60
  -7   2  -3  254.07   16.00
  -7   2  -3  263.67   16.00
   7  -2   3  261.27   16.00
   7   1  -3  233.08   13.10
   7   1  -3  211.48   12.90
   7   1  -3  192.98   12.70
  -7  -1   3  202.28   12.80
  -7  -1   3  199.58   12.80
   6   1  -3    3.60    0.60
   6   1  -3    3.80    0.90
   6   1  -3    2.40    1.00
  -6  -1   3    3.20    0.90
  -6  -1   3    3.50    0.90
  -6  -1   3    4.10    0.70
   5   1  -3  125.59    7.50
   5   1  -3  116.19    7.40
   5   1  -3  120.39    7.40
  -5  -1   3  122.59    7.50
  -5  -1   3  110.69    7.60
  -5  -1   3  125.79    7.60
  -5  -1   3  121.29    7.60
  -5  -1   3  101.79    8.40
  -5  -1   3  119.99    7.50
   4   1  -3  420.46   24.10
   4   1  -3  389.76   24.30
   4   1  -3  415.96   24.10
   4   1  -3  412.16   24.30
   4   1  -3  375.56   24.10
  -4  -1   3  394.96   24.20
  -4  -1   3  390.36   24.60
  -4  -1   3  367.06   24.20
  -4  -1   3  389.46   24.20
   3   1  -3   75.09    5.10
   3   1  -3   78.09    4.80
   3   1  -3   77.79    4.80
   3   1  -3   78.79    4.60
   3   1  -3   77.89    4.60
   3   1  -3   72.69    5.90
  -3  -1   3   68.39    4.80
  -3  -1   3   65.69    4.70
  -3  -1   3   71.99    4.80
  -3  -1   3   70.99    4.70
  -3  -1   3   75.09    5.10
  -3  -1   3   71.59    5.20
  -3  -1   3   69.19    4.80
   2   1  -3  704.33   41.50
   2   1  -3  691.83   41.20
   2   1  -3  681.33   41.10
   2   1  -3  660.53   41.00
   2   1  -3  691.63   41.20
   2   1  -3  695.23   41.00
  -2  -1   3  652.43   41.00
  -2  -1   3  637.94   41.20
  -2  -1   3  670.33   41.20
  -2  -1   3  656.73   40.90
   1   1  -3  316.47   19.10
   1   1  -3  332.97   19.30
   1   1  -3  324.47   19.20
   1   1  -3  305.27   19.00
   1   1  -3  308.47   19.10
  -1  -1   3  280.37   19.00
  -1  -1   3  309.57   19.10
  -1  -1   3  327.67   19.20
  -1  -1   3  301.57   19.10
[truncated: 197,075 more chars]
